# Supplementary material for: Transcriptome and Metabolome Reveal Ferulic Acid as a Critical Phenylpropanoid for Drought Resistance in Dendrobium sinense
Source: Plants (Basel). 2025 Jun 15;14(12):1841. doi: 10.3390/plants14121841 (PMC12197015; doi:10.3390/plants14121841)
Supplement: Supplementary file 1 [file plants-14-01841-s001.zip]

Archive with 4 entries (4 files):
- Supplementary Figures.pdf
- Supplementary Table S1.xls
- Supplementary Table S2.pdf
- Supplementary Table S3.xlsx
