# Supplementary material for: Transcriptome and Metabolome Reveal Ferulic Acid as a Critical Phenylpropanoid for Drought Resistance in Dendrobium sinense
Source: Plants (Basel). 2025 Jun 15;14(12):1841. doi: 10.3390/plants14121841 (PMC12197015; doi:10.3390/plants14121841)
Supplement: Supplementary file 1 [file plants-14-01841-s001.zip › Supplementary Table S1.xls]

index	Compounds	Class	Ion mode	Molecular Weight (Da)	Formula	RT	H0-1	H0-2	H0-3	H5-1	H5-2	H5-3	H10-1	H10-2	H10-3	QC1	QC2	QC3	CAS	HMDB	C_ID	Pathway	KEGG_B_class	KEGG_A_class
Com_1_pos	Adenosine	Nucleotide And Its Derivates	POS	267.24	C10H13N5O4	2.762	142400000	140000000	148700000	141400000	141000000	133600000	134600000	139300000	136500000	141900000	141800000	142400000	58-61-7	HMDB0000050	C00212	ko01100//Metabolic pathways;ko02010//ABC transporters;ko00230//Purine metabolism	Global and overview maps;Membrane transport;Nucleotide metabolism	Environmental Information Processing;Metabolism
Com_2_pos	Uridine	Nucleotide And Its Derivates	POS	244.2	C9H12N2O6	1.86	1833000	2161000	2264000	2803000	2857000	2513000	2682000	1764000	2166000	2105000	1771000	2050000	58-96-8	HMDB0000296	C00299	ko01100//Metabolic pathways;ko02010//ABC transporters;ko00240//Pyrimidine metabolism	Global and overview maps;Membrane transport;Nucleotide metabolism	Environmental Information Processing;Metabolism
Com_3_pos	Cytidine	Nucleotide And Its Derivates	POS	243.22	C9H13N3O5	1.029	3248000	3968000	4997000	5816000	5746000	3927000	4580000	4521000	5759000	3380000	6373000	3920000	65-46-3	HMDB0000089	C00475	ko01100//Metabolic pathways;ko02010//ABC transporters;ko00240//Pyrimidine metabolism	Global and overview maps;Membrane transport;Nucleotide metabolism	Environmental Information Processing;Metabolism
Com_4_pos	Gramine	Alkaloids and derivatives	POS	174.24	C11H14N2	9.938	127100	130500	153500	170100	146800	112700	166900	134800	110700	139800	129700	126900	--	--	-	-	-	-
Com_5_pos	Phloretin	Flavonoids	POS	274.27	C15H14O5	8.598	31050	32750	38210	13660	11310	21330	23700	20620	19190	21890	21960	32960	60-82-2	HMDB0003306	C00774	ko01110//Biosynthesis of secondary metabolites;ko00941//Flavonoid biosynthesis	Biosynthesis of other secondary metabolites;Global and overview maps	Metabolism
Com_6_pos	Synephrine	Phenols And Its Derivatives	POS	167.21	C9H13NO2	1.039	14590	20960	29210	21270	35350	22650	37180	29720	22710	19190	21130	27450	1994/7/5	HMDB0004826	-	-	-	-
Com_7_pos	5-Aminolevulinic acid	Carbohydrates And Its Derivatives	POS	131.13	C5H9NO3	0.872	49960	52250	52710	53380	41140	64080	62950	71630	85850	56370	33750	51930	106-60-5	HMDB0001149	C00430	ko01100//Metabolic pathways;ko01110//Biosynthesis of secondary metabolites;ko01120//Microbial metabolism in diverse environments;ko01060//Biosynthesis of plant secondary metabolites;ko02010//ABC transporters;ko00260//Glycine, serine and threonine metabolism;ko00860//Porphyrin metabolism	Amino acid metabolism;Chemical structure transformation maps;Global and overview maps;Membrane transport;Metabolism of cofactors and vitamins	Environmental Information Processing;Metabolism
Com_8_pos	Dihydrothymine	Nucleotide And Its Derivates	POS	128.13	C5H8N2O2	2.53	18810	20820	29430	26330	23840	30410	29040	24840	19910	20940	34750	40220	19140-80-8	HMDB0000079	-	-	-	-
Com_9_pos	Ferulic Acid	Phenolic acids	POS	194.18	C10H10O4	7.008	70150	64500	70950	85150	82730	82530	151100	112200	128400	81440	60140	79950	25522-33-2	HMDB0000955	C01494	ko01100//Metabolic pathways;ko01110//Biosynthesis of secondary metabolites;ko01061//Biosynthesis of phenylpropanoids;ko00940//Phenylpropanoid biosynthesis	Biosynthesis of other secondary metabolites;Chemical structure transformation maps;Global and overview maps	Metabolism
Com_10_pos	Sophoricoside	Flavonoids	POS	432.38	C21H20O10	7.038	72710	49570	62130	57680	70480	37230	33830	121400	79290	69730	42790	43370	--	--	-	-	-	-
Com_11_pos	Muscone	Organoheterocyclic compounds	POS	238.41	C16H30O	15.95	21530	19730	20050	20720	22780	23240	23120	18590	22470	24490	21610	17400	541-91-3	HMDB0034181	-	-	-	-
Com_12_pos	Isopsoralen	Phenylpropanoids and polyketides	POS	186.16	C11H6O3	7.927	27580	19650	27020	24500	44190	11440	24650	41530	23930	24470	47230	28120	523-50-2	HMDB0033930	C09060	ko01110//Biosynthesis of secondary metabolites;ko01061//Biosynthesis of phenylpropanoids	Chemical structure transformation maps;Global and overview maps	Metabolism
Com_13_pos	Maltitol	Lipids	POS	344.31	C12H24O11	0.914	109800	113600	156600	289600	156700	419700	365700	150800	289700	347300	182000	269600	585-88-6	HMDB0002928	-	-	-	-
Com_14_pos	Sinapinic Acid	Phenolic acids	POS	224.21	C11H12O5	6.865	1548000	1673000	1590000	1230000	1261000	1019000	1609000	1548000	1553000	1444000	1260000	1609000	7361-90-2	HMDB0034069	-	-	-	-
Com_15_pos	Ademetionine	Amino Acid And Its Derivatives	POS	398.44	C15H22N6O5S	0.8	20960	12260	14170	12300	18270	9463	22580	14960	19840	19550	13180	14010	485-80-3	HMDB0001185	C00019	ko01100//Metabolic pathways;ko01110//Biosynthesis of secondary metabolites;ko01060//Biosynthesis of plant secondary metabolites;ko01230//Biosynthesis of amino acids;ko00330//Arginine and proline metabolism;ko01070//Biosynthesis of plant hormones;ko00270//Cysteine and methionine metabolism;ko00908//Zeatin biosynthesis;ko00261//Monobactam biosynthesis;ko04122//Sulfur relay system	Amino acid metabolism;Biosynthesis of other secondary metabolites;Chemical structure transformation maps;Folding, sorting and degradation;Global and overview maps;Metabolism of terpenoids and polyketides	Genetic Information Processing;Metabolism
Com_16_pos	Melezitose	Carbohydrates And Its Derivatives	POS	504.44	C18H32O16	0.998	26730000	20220000	24710000	21640000	19010000	21780000	21980000	24300000	17860000	20000000	19790000	23570000	597-12-6	HMDB0011730	-	-	-	-
Com_17_pos	2-Phenylethylamine	Amines	POS	121.18	C8H11N	4.584	32940	30800	28080	41690	42050	43070	67630	67860	62310	48530	43420	39650	64-04-0	HMDB0012275	C05332	ko01100//Metabolic pathways;ko00360//Phenylalanine metabolism	Amino acid metabolism;Global and overview maps	Metabolism
Com_18_pos	Verbascoside	Phenolic acids	POS	624.59	C29H36O15	6.581	13390	15310	16240	20820	22930	12860	10920	13960	9071	16990	12390	27190	-	HMDB0259785	-	-	-	-
Com_19_pos	trans-Zeatin riboside	Phytohormones	POS	351.358	C15H21N5O5	5.212	8300	10360	6166	3284	4029	2239	12570	8888	4934	9831	5274	6555	-	HMDB0304506	C16431	ko01110//Biosynthesis of secondary metabolites;ko00908//Zeatin biosynthesis	Global and overview maps;Metabolism of terpenoids and polyketides	Metabolism
Com_20_pos	Methyl linolenate	Lipids	POS	292.46	C19H32O2	16.057	98640	43120	38340	289300	109100	91790	138800	68380	51340	135500	130100	132400	-	HMDB0254600	-	-	-	-
Com_21_pos	Methyl linoleate	Lipids	POS	294.47	C19H34O2	13.221	219000	238300	231700	241900	228400	242800	302300	225400	256500	259400	238900	236600	112-63-0	HMDB0034381	-	-	-	-
Com_22_pos	SDMA	Amino Acid And Its Derivatives	POS	202.25	C8H18N4O2	0.913	583300	1010000	587100	1009000	703500	982600	1175000	914900	1082000	977100	540800	953600	30344-00-4	HMDB0003334	-	-	-	-
Com_23_pos	Isonicotinic acid	Vitamins	POS	123.11	C6H5NO2	1.029	5134000	3258000	4965000	3016000	5125000	3773000	3881000	5842000	3810000	2796000	6258000	5522000	55-22-1	HMDB0060665	-	-	-	-
Com_24_pos	D-Arabitol	Carbohydrates And Its Derivatives	POS	152.15	C5H12O5	0.926	489400000	520400000	494000000	482500000	476600000	508100000	486900000	467900000	450500000	476800000	444200000	504300000	7643-75-6	HMDB0001851	C01904	ko01100//Metabolic pathways;ko00040//Pentose and glucuronate interconversions	Carbohydrate metabolism;Global and overview maps	Metabolism
Com_25_pos	5-Methylcytidine	Nucleotide And Its Derivates	POS	257.24	C10H15N3O5	1.036	56180	68350	70470	78170	77900	82960	68780	55330	73440	52140	71180	72810	2140-61-6	HMDB0000982	-	-	-	-
Com_26_pos	Picolinic acid	Organoheterocyclic compounds	POS	123.11	C6H5NO2	1.467	283700	290200	263600	384100	248700	302000	297900	343900	394300	270900	214800	256300	98-98-6	HMDB0002243	C10164	ko01100//Metabolic pathways;ko00380//Tryptophan metabolism	Amino acid metabolism;Global and overview maps	Metabolism
Com_27_pos	Dodecanedioic acid	Organic Acid And Its Derivatives	POS	230.3	C12H22O4	9.452	3343	12680	3058	2755	11460	8082	15990	9476	11620	8261	7879	8547	6402-36-4	HMDB0000933	-	-	-	-
Com_28_pos	Dihydrotanshinone I	Terpenoids	POS	278.302	C18H14O3	11.812	305300	268700	205700	265300	187600	289200	110700	135300	136800	209200	221700	200300	--	--	-	-	-	-
Com_29_pos	Asperulosid	Carbohydrates And Its Derivatives	POS	414.361	C18H22O11	5.675	29180	27120	31240	45170	31310	36140	40130	31570	45170	30770	40710	31270	--	--	C09769	ko01110//Biosynthesis of secondary metabolites;ko00902//Monoterpenoid biosynthesis	Global and overview maps;Metabolism of terpenoids and polyketides	Metabolism
Com_30_pos	Erianin	Phenylpropanoids and polyketides	POS	318.364	C18H22O5	10.625	24320	19290	25230	6665	9451	12730	5908	1792	3443	7643	13940	5139	-	HMDB0251918	-	-	-	-
Com_31_pos	Oroxin B	Flavonoids	POS	594.518	C27H30O15	6.982	12390000	12050000	12400000	19510000	19010000	18710000	21780000	20210000	21040000	17730000	16140000	19520000	--	--	-	-	-	-
Com_32_pos	Imperialine	Alkaloids and derivatives	POS	429.635	C27H43NO3	6.799	5630	6814	2947	12000	6990	9995	2955	7440	3334	9077	7367	5772	-	HMDB0256206	-	-	-	-
Com_33_pos	Schaftoside	Flavonoids	POS	564.492	C26H28O14	6.074	712000	811200	701600	719400	694300	737900	464100	504600	538100	763800	633600	774100	207461-10-7	HMDB0033571	-	-	-	-
Com_34_pos	Xanthosine	Nucleotide And Its Derivates	POS	284.225	C10H12N4O6	3.928	12140	12020	11690	16440	17900	12490	15100	13980	18870	19430	15850	15610	146-80-5	HMDB0000299	C01762	ko01100//Metabolic pathways;ko01110//Biosynthesis of secondary metabolites;ko02010//ABC transporters;ko00230//Purine metabolism;ko01065//Biosynthesis of alkaloids derived from histidine and purine;ko00232//Caffeine metabolism	Biosynthesis of other secondary metabolites;Chemical structure transformation maps;Global and overview maps;Membrane transport;Nucleotide metabolism	Environmental Information Processing;Metabolism
Com_35_pos	Ligustilide	Organoheterocyclic compounds	POS	190.238	C12H14O2	11.865	10070	10740	13920	16800	12890	18790	5075	12690	13180	9047	8998	12580	-	HMDB0259970	-	-	-	-
Com_36_pos	Narcissoside	Flavonoids	POS	624.544	C28H32O16	6.825	58580	25710	52300	75890	114700	94060	42770	49750	90830	59300	116900	62480	--	--	-	-	-	-
Com_37_pos	Glutathione	Amino Acid And Its Derivatives	POS	307.32	C10H17N3O6S	1.51	2297000	2191000	2356000	119900	143000	102300	1357000	1278000	1306000	843100	735900	524200	-	HMDB0062697	C00051	ko01100//Metabolic pathways;ko02010//ABC transporters;ko00270//Cysteine and methionine metabolism;ko00480//Glutathione metabolism	Amino acid metabolism;Global and overview maps;Membrane transport;Metabolism of other amino acids	Environmental Information Processing;Metabolism
Com_38_pos	L-Pipecolate	Amino Acid And Its Derivatives	POS	129.16	C6H11NO2	1.049	7915000	7737000	7853000	6902000	6332000	6926000	8811000	8567000	8778000	7495000	7903000	7752000	3105-95-1	HMDB0000716	C00408	ko01100//Metabolic pathways;ko01110//Biosynthesis of secondary metabolites;ko01060//Biosynthesis of plant secondary metabolites;ko01064//Biosynthesis of alkaloids derived from ornithine, lysine and nicotinic acid;ko00310//Lysine degradation;ko00960//Tropane, piperidine and pyridine alkaloid biosynthesis	Amino acid metabolism;Biosynthesis of other secondary metabolites;Chemical structure transformation maps;Global and overview maps	Metabolism
Com_39_pos	Pipecolic acid	Amino Acid And Its Derivatives	POS	129.16	C6H11NO2	1.042	167800000	166600000	163500000	158100000	149800000	157700000	191600000	186900000	184800000	172500000	160500000	170900000	3105-95-1	HMDB0000716	C00408	ko01100//Metabolic pathways;ko01110//Biosynthesis of secondary metabolites;ko01060//Biosynthesis of plant secondary metabolites;ko01064//Biosynthesis of alkaloids derived from ornithine, lysine and nicotinic acid;ko00310//Lysine degradation;ko00960//Tropane, piperidine and pyridine alkaloid biosynthesis	Amino acid metabolism;Biosynthesis of other secondary metabolites;Chemical structure transformation maps;Global and overview maps	Metabolism
Com_40_pos	L-Tryptophan	Amino Acid And Its Derivatives	POS	204.23	C11H12N2O2	4.894	11700000	11990000	12390000	11690000	11840000	11350000	21770000	21440000	21670000	16030000	12550000	14550000	73-22-3	HMDB0000929	C00078	ko01100//Metabolic pathways;ko01110//Biosynthesis of secondary metabolites;ko01060//Biosynthesis of plant secondary metabolites;ko01230//Biosynthesis of amino acids;ko01061//Biosynthesis of phenylpropanoids;ko01070//Biosynthesis of plant hormones;ko01063//Biosynthesis of alkaloids derived from shikimate pathway;ko01210//2-Oxocarboxylic acid metabolism;ko00970//Aminoacyl-tRNA biosynthesis;ko00260/…	Amino acid metabolism;Biosynthesis of other secondary metabolites;Chemical structure transformation maps;Global and overview maps;Translation	Genetic Information Processing;Metabolism
Com_41_pos	Uracil	Nucleotide And Its Derivates	POS	112.09	C4H4N2O2	1.47	552000	693700	507600	718800	634100	829500	566700	376500	656900	756200	387600	563000	66-22-8	HMDB0000300	C00106	ko01100//Metabolic pathways;ko00240//Pyrimidine metabolism;ko00410//beta-Alanine metabolism;ko00770//Pantothenate and CoA biosynthesis	Global and overview maps;Metabolism of cofactors and vitamins;Metabolism of other amino acids;Nucleotide metabolism	Metabolism
Com_42_pos	D-glutamine	Amino Acid And Its Derivatives	POS	146.14	C5H10N2O3	0.86	204200000	219000000	209800000	167000000	174500000	171000000	228000000	221300000	225600000	209200000	191700000	199600000	5959-95-5	HMDB0003423	C00819	ko01100//Metabolic pathways	Global and overview maps	Metabolism
Com_43_pos	isoleucine	Amino Acid And Its Derivatives	POS	131.17	C6H13NO2	2.11	14860000	14260000	15720000	21700000	22380000	21860000	41870000	38000000	42520000	23730000	20730000	23880000	443-79-8	HMDB0033923	-	-	-	-
Com_44_pos	L-Leucine	Amino Acid And Its Derivatives	POS	131.17	C6H13NO2	2.32	13270000	13200000	13250000	14990000	15120000	14840000	23420000	22890000	22650000	17500000	17110000	17270000	61-90-5	HMDB0000687	C00123	ko01100//Metabolic pathways;ko01110//Biosynthesis of secondary metabolites;ko01060//Biosynthesis of plant secondary metabolites;ko01230//Biosynthesis of amino acids;ko02010//ABC transporters;ko01210//2-Oxocarboxylic acid metabolism;ko00970//Aminoacyl-tRNA biosynthesis;ko01065//Biosynthesis of alkaloids derived from histidine and purine;ko00290//Valine, leucine and isoleucine biosynthesis;ko00966/…	Amino acid metabolism;Biosynthesis of other secondary metabolites;Chemical structure transformation maps;Global and overview maps;Membrane transport;Translation	Environmental Information Processing;Genetic Information Processing;Metabolism
Com_45_pos	L-Citrulline	Amino Acid And Its Derivatives	POS	175.19	C6H13N3O3	0.89	3803000	3591000	3629000	2903000	2799000	3019000	2697000	2557000	2604000	3134000	3383000	2929000	372-75-8	HMDB0000904	C00327	ko01100//Metabolic pathways;ko01110//Biosynthesis of secondary metabolites;ko01230//Biosynthesis of amino acids;ko00220//Arginine biosynthesis	Amino acid metabolism;Global and overview maps	Metabolism
Com_46_pos	L-Ornithine	Amino Acid And Its Derivatives	POS	132.16	C5H12N2O2	0.762	29260000	27740000	28920000	26740000	26320000	26200000	26110000	28120000	26230000	28050000	28800000	27990000	3184-13-2	HMDB0000214	C00077	ko01100//Metabolic pathways;ko01110//Biosynthesis of secondary metabolites;ko01060//Biosynthesis of plant secondary metabolites;ko01230//Biosynthesis of amino acids;ko02010//ABC transporters;ko00330//Arginine and proline metabolism;ko01064//Biosynthesis of alkaloids derived from ornithine, lysine and nicotinic acid;ko01210//2-Oxocarboxylic acid metabolism;ko00480//Glutathione metabolism;ko00220//…	Amino acid metabolism;Chemical structure transformation maps;Global and overview maps;Membrane transport;Metabolism of other amino acids	Environmental Information Processing;Metabolism
Com_47_pos	4-Aminobutyric acid	Amino Acid And Its Derivatives	POS	103.12	C4H9NO2	0.864	6897000	6695000	6743000	6894000	6498000	7049000	5685000	5269000	5813000	6542000	6622000	6147000	1956/12/2	HMDB0000112	C00334	ko01100//Metabolic pathways;ko01120//Microbial metabolism in diverse environments;ko00330//Arginine and proline metabolism;ko00760//Nicotinate and nicotinamide metabolism;ko00250//Alanine, aspartate and glutamate metabolism;ko00410//beta-Alanine metabolism;ko00650//Butanoate metabolism	Amino acid metabolism;Carbohydrate metabolism;Global and overview maps;Metabolism of cofactors and vitamins;Metabolism of other amino acids	Metabolism
Com_48_pos	Glycine	Amino Acid And Its Derivatives	POS	75.07	C2H5NO2	0.88	68720	74100	62510	96770	107000	95060	124100	139200	140900	92060	75760	83450	56-40-6	HMDB0000123	C00037	ko01100//Metabolic pathways;ko01110//Biosynthesis of secondary metabolites;ko01120//Microbial metabolism in diverse environments;ko01060//Biosynthesis of plant secondary metabolites;ko01230//Biosynthesis of amino acids;ko02010//ABC transporters;ko01200//Carbon metabolism;ko00230//Purine metabolism;ko00970//Aminoacyl-tRNA biosynthesis;ko00260//Glycine, serine and threonine metabolism;ko00310//Lysi…	Amino acid metabolism;Carbohydrate metabolism;Chemical structure transformation maps;Drug resistance: antimicrobial;Global and overview maps;Membrane transport;Metabolism of cofactors and vitamins;Metabolism of other amino acids;Nucleotide metabolism;Translation	Environmental Information Processing;Genetic Information Processing;Human Diseases;Metabolism
Com_49_pos	DL-Citrulline	Amino Acid And Its Derivatives	POS	175.19	C6H13N3O3	0.9	14080000	13140000	12980000	10460000	10050000	10250000	9565000	9600000	9316000	11310000	11660000	10880000	-	HMDB0250742	-	-	-	-
Com_50_pos	beta-Nicotinamide Mononucleotide	Nucleotide And Its Derivates	POS	334.219	C11H15N2O8P	0.993	4909000	2754000	5002000	2025000	2845000	1935000	1410000	2085000	1330000	1753000	3223000	1861000	75414-16-3	HMDB0000229	C00455	ko01100//Metabolic pathways;ko00760//Nicotinate and nicotinamide metabolism	Global and overview maps;Metabolism of cofactors and vitamins	Metabolism
Com_51_pos	L-Alanine	Amino Acid And Its Derivatives	POS	89.09	C3H7NO2	0.86	840500	760800	814500	1114000	1222000	1188000	1854000	1611000	1809000	1219000	1382000	1198000	302-72-7	HMDB0062251	C00041	ko01100//Metabolic pathways;ko01110//Biosynthesis of secondary metabolites;ko01120//Microbial metabolism in diverse environments;ko01060//Biosynthesis of plant secondary metabolites;ko01230//Biosynthesis of amino acids;ko02010//ABC transporters;ko01200//Carbon metabolism;ko00270//Cysteine and methionine metabolism;ko00970//Aminoacyl-tRNA biosynthesis;ko00710//Carbon fixation in photosynthetic org…	Amino acid metabolism;Chemical structure transformation maps;Drug resistance: antimicrobial;Energy metabolism;Folding, sorting and degradation;Global and overview maps;Membrane transport;Metabolism of other amino acids;Translation	Environmental Information Processing;Genetic Information Processing;Human Diseases;Metabolism
Com_52_pos	L-aspartic Acid	Amino Acid And Its Derivatives	POS	133.1	C4H7NO4	0.86	19310000	20100000	20330000	18330000	18190000	18140000	19560000	18640000	18660000	19660000	19220000	19280000	56-84-8	HMDB0000191	C00049	ko01100//Metabolic pathways;ko01110//Biosynthesis of secondary metabolites;ko01120//Microbial metabolism in diverse environments;ko01060//Biosynthesis of plant secondary metabolites;ko01230//Biosynthesis of amino acids;ko02010//ABC transporters;ko01200//Carbon metabolism;ko01070//Biosynthesis of plant hormones;ko00270//Cysteine and methionine metabolism;ko01064//Biosynthesis of alkaloids derived …	Amino acid metabolism;Biosynthesis of other secondary metabolites;Chemical structure transformation maps;Energy metabolism;Global and overview maps;Membrane transport;Metabolism of cofactors and vitamins;Metabolism of other amino acids;Translation	Environmental Information Processing;Genetic Information Processing;Metabolism
Com_53_pos	L-arginine	Amino Acid And Its Derivatives	POS	174.2	C6H14N4O2	0.794	453700000	473000000	474900000	384800000	400000000	364900000	330500000	363000000	345700000	411500000	431900000	421900000	-	HMDB0303361	C00062	ko01100//Metabolic pathways;ko01110//Biosynthesis of secondary metabolites;ko01060//Biosynthesis of plant secondary metabolites;ko01230//Biosynthesis of amino acids;ko02010//ABC transporters;ko00330//Arginine and proline metabolism;ko01064//Biosynthesis of alkaloids derived from ornithine, lysine and nicotinic acid;ko00970//Aminoacyl-tRNA biosynthesis;ko00220//Arginine biosynthesis;ko00261//Monob…	Amino acid metabolism;Biosynthesis of other secondary metabolites;Chemical structure transformation maps;Global and overview maps;Membrane transport;Translation	Environmental Information Processing;Genetic Information Processing;Metabolism
Com_54_pos	L-cysteine	Amino Acid And Its Derivatives	POS	121.16	C3H7NO2S	0.88	17780	19900	22070	18200	33890	32280	31550	28170	26950	16250	29820	38450	-	HMDB0303385	C00097	ko01100//Metabolic pathways;ko01110//Biosynthesis of secondary metabolites;ko01120//Microbial metabolism in diverse environments;ko01060//Biosynthesis of plant secondary metabolites;ko01230//Biosynthesis of amino acids;ko01200//Carbon metabolism;ko00270//Cysteine and methionine metabolism;ko00970//Aminoacyl-tRNA biosynthesis;ko00260//Glycine, serine and threonine metabolism;ko00480//Glutathione m…	Amino acid metabolism;Biosynthesis of other secondary metabolites;Chemical structure transformation maps;Energy metabolism;Folding, sorting and degradation;Global and overview maps;Metabolism of cofactors and vitamins;Metabolism of other amino acids;Translation	Genetic Information Processing;Metabolism
Com_55_pos	L-Hydroxyproline	Amino Acid And Its Derivatives	POS	131.13	C5H9NO3	0.88	1242000	1252000	1192000	1268000	1334000	1179000	1654000	1627000	1687000	1462000	1274000	1342000	51-35-4	HMDB0000725	C01157	ko01100//Metabolic pathways;ko02010//ABC transporters;ko00330//Arginine and proline metabolism	Amino acid metabolism;Global and overview maps;Membrane transport	Environmental Information Processing;Metabolism
Com_56_pos	D-Proline	Amino Acid And Its Derivatives	POS	115.13	C5H9NO2	0.967	42470000	41750000	41530000	34910000	34470000	36010000	31270000	32650000	31140000	35210000	39900000	35690000	344-25-2	HMDB0003411	C00763	ko01100//Metabolic pathways;ko00330//Arginine and proline metabolism	Amino acid metabolism;Global and overview maps	Metabolism
Com_57_pos	5-Methylcytosine	Nucleotide And Its Derivates	POS	125.13	C5H7N3O	0.991	331900	217900	336200	296500	462000	324300	281300	381900	336100	225500	497000	273900	554-01-8	HMDB0002894	C02376	ko01100//Metabolic pathways;ko00240//Pyrimidine metabolism	Global and overview maps;Nucleotide metabolism	Metabolism
Com_58_pos	Glycyl-L-leucine	Amino Acid And Its Derivatives	POS	188.22	C8H16N2O3	4.466	23900	19720	14920	18920	21940	18960	24720	20940	15990	16620	21240	27170	-	HMDB0028929	-	-	-	-
Com_59_pos	N-Methylsarcosine	Amino Acid And Its Derivatives	POS	103.12	C4H9NO2	0.9	14080000	14460000	13460000	16040000	15620000	14940000	16250000	14290000	16150000	15690000	14490000	15290000	1118-68-9	HMDB0000092	C01026	ko01100//Metabolic pathways;ko00260//Glycine, serine and threonine metabolism	Amino acid metabolism;Global and overview maps	Metabolism
Com_60_pos	Nepsilon-Acetyl-L-lysine	Amino Acid And Its Derivatives	POS	188.22	C8H16N2O3	1.304	323500	370300	395700	334100	388600	295800	420300	482800	465400	428200	383200	386800	692-04-6	HMDB0000206	C02727	ko01100//Metabolic pathways;ko00310//Lysine degradation	Amino acid metabolism;Global and overview maps	Metabolism
Com_61_pos	Glycyl-L-valine	Amino Acid And Its Derivatives	POS	174.2	C7H14N2O3	2.077	45870	69800	75380	97620	99930	62810	51470	67070	23670	53700	56800	71500	1963-21-9	HMDB0028854	-	-	-	-
Com_62_pos	L-Homocitrulline	Amino Acid And Its Derivatives	POS	189.21	C7H15N3O3	0.972	73360	59310	38210	49830	64480	40020	62330	44360	66320	47530	63370	57660	1190-49-4	HMDB0000679	-	-	-	-
Com_63_pos	H-Gly-Pro-OH	Amino Acid And Its Derivatives	POS	172.18	C7H12N2O3	1.035	98270	74810	75870	109700	112200	88670	95490	108000	104100	104800	68370	104900	--	--	-	-	-	-
Com_64_pos	3-Amino-2-methylpropanoic acid	Amino Acid And Its Derivatives	POS	103.12	C4H9NO2	0.931	1094000	1095000	1143000	1176000	1174000	1259000	1132000	1068000	1025000	1135000	1069000	1113000	144-90-1	HMDB0003911	-	-	-	-
Com_65_pos	H-Abu-OH	Amino Acid And Its Derivatives	POS	103.12	C4H9NO2	0.947	4379000	4400000	4691000	4821000	4629000	4915000	4629000	4817000	4825000	4470000	4375000	4341000	--	--	-	-	-	-
Com_66_pos	L-Glutamic acid	Amino Acid And Its Derivatives	POS	147.13	C5H9NO4	0.886	72640000	74970000	73480000	94620000	91730000	91940000	116000000	106500000	112000000	93690000	85670000	90800000	-	HMDB0060475	C00025	ko01100//Metabolic pathways;ko01110//Biosynthesis of secondary metabolites;ko01120//Microbial metabolism in diverse environments;ko01060//Biosynthesis of plant secondary metabolites;ko01230//Biosynthesis of amino acids;ko02010//ABC transporters;ko01200//Carbon metabolism;ko00330//Arginine and proline metabolism;ko01064//Biosynthesis of alkaloids derived from ornithine, lysine and nicotinic acid;k…	Amino acid metabolism;Biosynthesis of other secondary metabolites;Carbohydrate metabolism;Chemical structure transformation maps;Energy metabolism;Global and overview maps;Membrane transport;Metabolism of cofactors and vitamins;Metabolism of other amino acids;Translation	Environmental Information Processing;Genetic Information Processing;Metabolism
Com_67_pos	D-2-Aminobutyric acid	Organic Acid And Its Derivatives	POS	103.12	C4H9NO2	0.947	2276000	2158000	2179000	2442000	2376000	2424000	2539000	2438000	2294000	2305000	2086000	2245000	2623-91-8	HMDB0000650	-	-	-	-
Com_68_pos	DL-Norvaline	Amino Acid And Its Derivatives	POS	117.15	C5H11NO2	1.068	9733000	12370000	10350000	15180000	13150000	16300000	22570000	18240000	21310000	15900000	11780000	14970000	-	HMDB0251527	-	-	-	-
Com_69_pos	2-Amino-4-(methylthio)butyric acid	Amino Acid And Its Derivatives	POS	149.211	C5H11NO2S	1.46	1900000	1798000	1382000	1565000	1235000	1808000	2356000	2414000	2621000	2309000	2211000	2249000	59-51-8	HMDB0033951	-	-	-	-
Com_70_pos	L-serine	Amino Acid And Its Derivatives	POS	105.093	C3H7NO3	0.846	958700	924900	983200	1363000	1367000	1287000	1359000	1555000	1365000	1169000	1312000	1231000	56-45-1	HMDB0000187	C00065	ko01100//Metabolic pathways;ko01110//Biosynthesis of secondary metabolites;ko01120//Microbial metabolism in diverse environments;ko01060//Biosynthesis of plant secondary metabolites;ko01230//Biosynthesis of amino acids;ko02010//ABC transporters;ko01200//Carbon metabolism;ko00270//Cysteine and methionine metabolism;ko00970//Aminoacyl-tRNA biosynthesis;ko00260//Glycine, serine and threonine metabol…	Amino acid metabolism;Biosynthesis of other secondary metabolites;Carbohydrate metabolism;Chemical structure transformation maps;Drug resistance: antimicrobial;Energy metabolism;Global and overview maps;Lipid metabolism;Membrane transport;Metabolism of other amino acids;Translation	Environmental Information Processing;Genetic Information Processing;Human Diseases;Metabolism
Com_71_pos	D-Phenylalanine	Amino Acid And Its Derivatives	POS	165.19	C9H11NO2	4.106	50590000	51850000	51980000	72980000	73820000	74220000	102700000	101400000	100600000	75510000	74890000	74450000	-	HMDB0250791	C02265	ko01100//Metabolic pathways;ko00360//Phenylalanine metabolism	Amino acid metabolism;Global and overview maps	Metabolism
Com_72_pos	Nicotinic Acid	Vitamins	POS	123.11	C6H5NO2	1.478	238100	243500	230400	339900	378200	274400	302000	366400	262400	295700	434000	293300	583-08-4	HMDB0003269	C00253	ko01100//Metabolic pathways;ko01110//Biosynthesis of secondary metabolites;ko01120//Microbial metabolism in diverse environments;ko01060//Biosynthesis of plant secondary metabolites;ko01064//Biosynthesis of alkaloids derived from ornithine, lysine and nicotinic acid;ko00760//Nicotinate and nicotinamide metabolism;ko00960//Tropane, piperidine and pyridine alkaloid biosynthesis	Biosynthesis of other secondary metabolites;Chemical structure transformation maps;Global and overview maps;Metabolism of cofactors and vitamins	Metabolism
Com_73_pos	Nicotinamide	Vitamins	POS	122.12	C6H6N2O	1.539	311000	353500	233600	571600	636000	589700	1020000	1181000	1045000	629800	675500	706700	98-92-0	HMDB0001406	C00153	ko01100//Metabolic pathways;ko00760//Nicotinate and nicotinamide metabolism	Global and overview maps;Metabolism of cofactors and vitamins	Metabolism
Com_74_pos	Kynurenic acid	Organic Acid And Its Derivatives	POS	189.17	C10H7NO3	5.296	11310	15900	21090	29000	32200	26750	9633	8277	9374	15120	15980	23150	492-27-3	HMDB0000715	C01717	ko01100//Metabolic pathways;ko00380//Tryptophan metabolism	Amino acid metabolism;Global and overview maps	Metabolism
Com_75_pos	L-Kynurenine	Amino Acid And Its Derivatives	POS	208.21	C10H12N2O3	3.821	5748	10160	5572	10668	10639	10912	21760	19580	20290	11730	13020	12670	2922-83-0	HMDB0000684	C00328	ko01100//Metabolic pathways;ko00380//Tryptophan metabolism	Amino acid metabolism;Global and overview maps	Metabolism
Com_76_pos	Phe-Phe	Amino Acid And Its Derivatives	POS	312.363	C18H20N2O3	6.51	18490	30520	36270	25980	38540	32660	30460	36660	37030	27040	20820	41720	2577-40-4	HMDB0013302	-	-	-	-
Com_77_pos	delta-Hexanolactone	Organoheterocyclic compounds	POS	114.142	C6H10O2	1	948400	981600	1025000	844300	830200	903300	808700	816600	852400	812100	850900	960200	823-22-3	HMDB0000453	-	-	-	-
Com_78_pos	beta-Nicotyrine	Alkaloids and derivatives	POS	158.2	C10H10N2	4.91	311700	286900	300700	307200	290900	279200	520100	501000	543300	383000	370400	343000	-	HMDB0255591	-	-	-	-
Com_79_pos	Gentiobiose	Carbohydrates And Its Derivatives	POS	342.297	C12H22O11	1	131200	77450	103200	87710	102200	91640	109800	118200	74470	88140	150000	93590	--	--	-	-	-	-
Com_80_pos	alpha-Nicotinamide adenine dinucleotide	Nucleotide And Its Derivates	POS	663.425	C21H27N7O14P2	1.04	146800	85180	187400	40700	61430	46160	57870	86310	58720	53300	85110	64830	--	--	-	-	-	-
Com_81_pos	alpha-Keto-gamma-(methylthio)butyric acid	Organic Acid And Its Derivatives	POS	148.18	C5H8O3S	13.57	5319000	5080000	4880000	4451000	4265000	3219000	3491000	3972000	3005000	5695000	3812000	4713000	--	--	-	-	-	-
Com_82_pos	4-Acetamidobutyric Acid	Amino Acid And Its Derivatives	POS	145.156	C6H11NO3	1.03	19240000	20880000	20720000	14480000	19690000	13800000	13240000	16500000	11850000	14730000	18020000	15700000	3025-96-5	HMDB0003681	C02946	ko01100//Metabolic pathways;ko00330//Arginine and proline metabolism	Amino acid metabolism;Global and overview maps	Metabolism
Com_83_pos	Val-Ser	Amino Acid And Its Derivatives	POS	204.224	C8H16N2O4	1.01	911000	1023000	831300	1318000	1002000	1437000	1525000	747600	1335000	1382000	1026000	1233000	13588-94-8	HMDB0029136	-	-	-	-
Com_84_pos	trans-3-Hydroxy-L-proline	Amino Acid And Its Derivatives	POS	131.13	C5H9NO3	2.14	909000	916400	914100	1289000	1288000	1314000	2502000	2419000	2493000	1621000	1515000	1637000	-	HMDB0059659	C05147	ko01100//Metabolic pathways;ko00330//Arginine and proline metabolism	Amino acid metabolism;Global and overview maps	Metabolism
Com_85_pos	trans-3,5-Dimethoxy-4-hydroxycinnamaldehyde	Phenols And Its Derivatives	POS	208.211	C11H12O4	6.49	70630	136000	86990	265900	246400	191400	205700	129500	138900	156600	102900	116900	--	--	-	-	-	-
Com_86_pos	Tomatidenol	Lipids	POS	413.636	C27H43NO2	12.27	9846	28350	22020	11280	35300	20870	3714	22000	23800	19030	13780	15300	227758-58-9	HMDB0035285	C10822	ko01066//Biosynthesis of alkaloids derived from terpenoid and polyketide	Chemical structure transformation maps	Metabolism
Com_87_pos	3-Methylxanthine	Organoheterocyclic compounds	POS	166.137	C6H6N4O2	4.73	17810	20330	18280	19550	15950	19320	11220	22100	9076	13150	12630	16540	1076-22-8	HMDB0001886	C16357	ko01100//Metabolic pathways;ko01110//Biosynthesis of secondary metabolites;ko01120//Microbial metabolism in diverse environments;ko00232//Caffeine metabolism	Biosynthesis of other secondary metabolites;Global and overview maps	Metabolism
Com_88_pos	S-Methyl-L-cysteine	Amino Acid And Its Derivatives	POS	135.185	C4H9NO2S	1.04	76820	85700	99160	54590	41740	46720	71490	61360	58840	64160	69820	80170	-	HMDB0302211	C22040	ko02010//ABC transporters	Membrane transport	Environmental Information Processing
Com_89_pos	Sattabacin	Benzene and substituted derivatives	POS	206.28	C13H18O2	6.12	532100	576700	572500	860600	886200	886300	1054000	1116000	1076000	834500	851500	945700	--	--	-	-	-	-
Com_90_pos	Polypodine B	Terpenoids	POS	496.633	C27H44O8	6.7	110500	105400	106400	29660	46600	47900	294200	283200	312000	175400	156600	168300	-	HMDB0302993	-	-	-	-
Com_91_pos	p-Nitroaniline	Amines	POS	138.124	C6H6N2O2	2.02	31080	23140	25880	16220	10400	18860	22710	24160	24520	19260	20370	24120	-	HMDB0246529	-	-	-	-
Com_92_pos	1,2-Benzenedicarboxylic acid	Organic Acid And Its Derivatives	POS	166.131	C8H6O4	4.11	260100	277300	271000	374600	441600	394200	527500	530600	486600	400400	412400	417400	88-99-3	HMDB0002107	C01606	ko01100//Metabolic pathways;ko01120//Microbial metabolism in diverse environments;ko02010//ABC transporters;ko01220//Degradation of aromatic compounds	Global and overview maps;Membrane transport	Environmental Information Processing;Metabolism
Com_93_pos	Phe-Pro	Amino Acid And Its Derivatives	POS	262.304	C14H18N2O3	5.58	53180	61890	59250	63780	79010	85800	69150	84370	55890	58880	51050	78840	7669-65-0	HMDB0011177	-	-	-	-
Com_94_pos	p-Coumaraldehyde	Phenylpropanoids and polyketides	POS	148.159	C9H8O2	0.89	395700	405700	357400	524400	483700	511300	629000	561000	582900	490900	358500	441600	20711-53-9	HMDB0040986	C05608	ko01100//Metabolic pathways;ko01110//Biosynthesis of secondary metabolites;ko01061//Biosynthesis of phenylpropanoids;ko00940//Phenylpropanoid biosynthesis	Biosynthesis of other secondary metabolites;Chemical structure transformation maps;Global and overview maps	Metabolism
Com_95_pos	(+-)-Baclofen	Amino Acid And Its Derivatives	POS	213.661	C10H12ClNO2	9.22	143800	161000	165000	112100	108200	92340	110900	106200	97520	136100	115300	123000	--	--	-	-	-	-
Com_96_pos	Palmitoylethanolamide	Organic Acid And Its Derivatives	POS	299.492	C18H37NO2	14.41	61590	56810	58950	81800	78310	77670	80150	72870	66260	69930	70740	74250	544-31-0	HMDB0002100	-	-	-	-
Com_97_pos	Oleamide	Lipids	POS	281.477	C18H35NO	15.12	48070000	37130000	38680000	82850000	66840000	63660000	63660000	51580000	46190000	60410000	59160000	60110000	-	HMDB0247607	-	-	-	-
Com_98_pos	O-Acetyl-L-homoserine	Amino Acid And Its Derivatives	POS	161.16	C6H11NO4	1	397800	569200	544200	496100	607600	701200	442000	477400	471400	645000	368300	544200	7540-67-2	HMDB0029423	C01077	ko01100//Metabolic pathways;ko00270//Cysteine and methionine metabolism	Amino acid metabolism;Global and overview maps	Metabolism
Com_99_pos	p-Coumaroylagmatine	Phenolic acids	POS	276.334	C14H20N4O2	12.15	789600	695200	662600	718400	655300	547300	505000	585200	604500	677200	628600	583300	--	--	C04498	ko01100//Metabolic pathways;ko00330//Arginine and proline metabolism	Amino acid metabolism;Global and overview maps	Metabolism
Com_100_pos	N-Lauryldiethanolamine	Amines	POS	273.455	C16H35NO2	9.62	88320	78720	91150	64640	53120	70750	131100	132700	133100	92840	94450	100500	--	--	-	-	-	-
Com_101_pos	Nicotinate ribonucleoside	Carbohydrates And Its Derivatives	POS	255.224	C11H13NO6	1.04	558500	343500	628800	423600	502300	351400	461100	518700	400400	412700	587000	473800	4013/6/3	HMDB0006809	C05841	ko01100//Metabolic pathways;ko00760//Nicotinate and nicotinamide metabolism	Global and overview maps;Metabolism of cofactors and vitamins	Metabolism
Com_102_pos	Nicotianamine	Amino Acid And Its Derivatives	POS	303.312	C12H21N3O6	0.86	19400000	19420000	19520000	15680000	16170000	15940000	34590000	32700000	33870000	23990000	22580000	26360000	-	HMDB0255025	C05324	ko01100//Metabolic pathways;ko01110//Biosynthesis of secondary metabolites;ko00270//Cysteine and methionine metabolism	Amino acid metabolism;Global and overview maps	Metabolism
Com_103_pos	NG,NG-Dimethyl-L-arginine	Amino Acid And Its Derivatives	POS	202.254	C8H18N4O2	0.93	1217000	1700000	1199000	1577000	1472000	2036000	1507000	1079000	1332000	1699000	882900	1283000	30315-93-6	HMDB0001539	-	-	-	-
Com_104_pos	N-Feruloyltyramine	Phenolic acids	POS	313.348	C18H19NO4	7.92	3294	2778	2453	1802	5997	2331	9796	5896	14250	8853	5459	6258	66648-43-9	HMDB0029365	-	-	-	-
Com_105_pos	N-Feruloylserotonin	Phenols And Its Derivatives	POS	352.384	C20H20N2O4	12.14	47110	49820	32510	99550	86350	91850	124800	114700	145600	83540	94440	90530	68573-23-9	HMDB0032759	-	-	-	-
Com_106_pos	2-Phenylglycine	Amino Acid And Its Derivatives	POS	151.163	C8H9NO2	2.78	8779000	8455000	9114000	9741000	9673000	8863000	9578000	9833000	9923000	9145000	8153000	9402000	2835/6/5	HMDB0002210	-	-	-	-
Com_107_pos	2'-O-methyladenosine	Nucleotide And Its Derivates	POS	281.268	C11H15N5O4	4.14	55990	41540	51290	73000	75910	59510	93520	88220	71000	77810	67660	67580	2140-79-6	HMDB0004326	-	-	-	-
Com_108_pos	N-Acetyl-L-leucine	Amino Acid And Its Derivatives	POS	173.21	C8H15NO3	1.04	14000000	14250000	14950000	12500000	13150000	12470000	9197000	9937000	10230000	11880000	11900000	13560000	1188-21-2	HMDB0011756	-	-	-	-
Com_109_pos	N-Acetyl-L-histidine	Amino Acid And Its Derivatives	POS	197.191	C8H11N3O3	1	119900	140900	147800	147900	93510	156200	170600	135900	185000	162100	202900	125400	2497/2/1	HMDB0032055	-	-	-	-
Com_110_pos	N-Acetyl-Dl-glutamic acid	Amino Acid And Its Derivatives	POS	189.166	C7H11NO5	1.84	2874000	2766000	3066000	1398000	1403000	1314000	2580000	2794000	2299000	2298000	3107000	2277000	--	--	-	-	-	-
Com_111_pos	N6-Succinyl Adenosine	Nucleotide And Its Derivates	POS	383.313	C14H17N5O8	4.54	4128	6821	7465	7271	9965	9445	4601	4730	6689	6733	6257	3508	-	HMDB0255303	-	-	-	-
Com_112_pos	(-)-trans-Carveol	Terpenoids	POS	152.233	C10H16O	0.73	88640	48980	62120	43350	37210	109200	39590	47640	42860	45090	69580	40210	--	--	C00964	ko01110//Biosynthesis of secondary metabolites;ko00902//Monoterpenoid biosynthesis;ko00903//Limonene and pinene degradation	Global and overview maps;Metabolism of terpenoids and polyketides	Metabolism
Com_113_pos	2-Hydroxy-6-Aminopurine	Organoheterocyclic compounds	POS	151.126	C5H5N5O	2.76	6489000	6088000	6901000	7251000	7643000	6841000	7280000	7639000	7831000	6758000	7146000	7465000	3373-53-3	HMDB0000403	-	-	-	-
Com_114_pos	N-(2-Hydroxyethyl)iminodiacetic acid	Organic Acid And Its Derivatives	POS	177.155	C6H11NO5	1.02	1401000	1449000	1293000	1379000	1464000	1289000	1550000	1532000	1493000	1309000	1357000	1452000	--	--	-	-	-	-
Com_115_pos	Methional	Organosulfur compounds	POS	104.171	C4H8OS	0.84	1287000	1462000	1399000	1467000	1518000	1409000	1530000	1618000	1613000	1480000	1420000	1449000	3268-49-3	HMDB0031857	-	-	-	-
Com_116_pos	Maltotriitol	Carbohydrates And Its Derivatives	POS	506.453	C18H34O16	1.07	654200	601000	709900	474500	898800	612700	595100	854500	531100	525400	1040000	578800	--	--	-	-	-	-
Com_117_pos	Lycoperodine 1	Organoheterocyclic compounds	POS	216.236	C12H12N2O2	5.47	61820	39050	50520	58230	60490	49750	64370	47960	43340	58970	47090	71200	--	--	-	-	-	-
Com_118_pos	L-Valine	Amino Acid And Its Derivatives	POS	117.146	C5H11NO2	1.2	214900	278900	249400	290600	251500	361200	537000	440900	484500	360100	199700	359900	72-18-4	HMDB0000883	C00183	ko01100//Metabolic pathways;ko01110//Biosynthesis of secondary metabolites;ko01060//Biosynthesis of plant secondary metabolites;ko01230//Biosynthesis of amino acids;ko02010//ABC transporters;ko01063//Biosynthesis of alkaloids derived from shikimate pathway;ko01210//2-Oxocarboxylic acid metabolism;ko00970//Aminoacyl-tRNA biosynthesis;ko00460//Cyanoamino acid metabolism;ko00770//Pantothenate and Co…	Amino acid metabolism;Biosynthesis of other secondary metabolites;Chemical structure transformation maps;Global and overview maps;Membrane transport;Metabolism of cofactors and vitamins;Metabolism of other amino acids;Translation	Environmental Information Processing;Genetic Information Processing;Metabolism
Com_119_pos	2,6-Diaminooimelic Acid	Organic Acid And Its Derivatives	POS	190.197	C7H14N2O4	0.94	380600	422800	410800	314300	209400	311300	690700	438500	581600	391400	383700	450600	--	--	-	-	-	-
Com_120_pos	iP9G	Phytohormones	POS	365.384	C16H23N5O5	1	1373000	1327000	1348000	1319000	1218000	1369000	1490000	1526000	1556000	1329000	1577000	1402000	--	--	-	-	-	-
Com_121_pos	Indole-3-Carboxaldehyde	Organoheterocyclic compounds	POS	145.158	C9H7NO	7.33	59880	48920	36780	33710	45350	26610	25790	39970	28050	57160	15390	47570	487-89-8	HMDB0029737	-	-	-	-
Com_122_pos	Indole-3-acetamide	Organoheterocyclic compounds	POS	174.199	C10H10N2O	0.82	11170000	11080000	11280000	9910000	9218000	9274000	7261000	8781000	7295000	9095000	10430000	8390000	879-37-8	HMDB0029739	C02693	ko01100//Metabolic pathways;ko00380//Tryptophan metabolism	Amino acid metabolism;Global and overview maps	Metabolism
Com_123_pos	Hypoxanthine-9-beta-D-Arabinofuranoside	Nucleotide And Its Derivates	POS	268.226	C10H12N4O5	2.58	10970000	10860000	10860000	10470000	10540000	10260000	10250000	10680000	10270000	10410000	10700000	11390000	--	--	-	-	-	-
Com_124_pos	1-Monopalmitin	Lipids	POS	330.503	C19H38O4	11.26	70880	57290	71200	65940	59640	57270	50160	30750	49800	54280	65670	72740	-	HMDB0245964	-	-	-	-
Com_125_pos	Eriodictyol-7-O-glucoside	Flavonoids	POS	450.393	C21H22O11	5.77	26330	18570	21000	12450	7757	31630	19960	16510	19810	22910	18100	34180	38965-51-4	HMDB0029544	-	-	-	-
Com_126_pos	dUDP	Nucleotide And Its Derivates	POS	388.162	C9H14N2O11P2	7.17	158900	161400	154800	225900	186900	201800	140800	141700	104900	156800	148700	164800	4208-67-7	HMDB0001000	C01346	ko01100//Metabolic pathways;ko00240//Pyrimidine metabolism	Global and overview maps;Nucleotide metabolism	Metabolism
Com_127_pos	Diosgenin	Terpenoids	POS	414.621	C27H42O3	11.39	33250000	42770000	40180000	33120000	38360000	35410000	28520000	31720000	34680000	33310000	32530000	31120000	-	HMDB0242671	C08898	ko01060//Biosynthesis of plant secondary metabolites	Chemical structure transformation maps	Metabolism
Com_128_pos	Diethanolamine	Amines	POS	105.136	C4H11NO2	0.84	181400	154500	192200	217100	247200	230700	275500	251000	241300	216700	290300	227100	111-42-2	HMDB0004437	C06772	ko00564//Glycerophospholipid metabolism	Lipid metabolism	Metabolism
Com_129_pos	16-Hydroxy-hexadecanoic acid	Lipids	POS	526.832	C32H62O5	8.57	26870	33370	29840	20280	24510	27530	31210	27840	31070	29650	24830	33580	506-13-8	HMDB0006294	C18218	ko01100//Metabolic pathways;ko00073//Cutin, suberine and wax biosynthesis	Global and overview maps;Lipid metabolism	Metabolism
Com_130_pos	14,15-Dehydrocrepenynic acid	Lipids	POS	276.414	C18H28O2	12.15	538300	598700	589000	761200	798900	742500	602100	647200	647300	684500	646400	631700	--	--	-	-	-	-
Com_131_pos	10-Formyl-THF	Organoheterocyclic compounds	POS	473.439	C20H23N7O7	4.83	258700	271500	269500	259200	250400	266600	351200	348300	321300	325200	295900	281600	2800-34-2	HMDB0000972	C00234	ko01100//Metabolic pathways;ko01120//Microbial metabolism in diverse environments;ko01200//Carbon metabolism;ko00970//Aminoacyl-tRNA biosynthesis;ko00670//One carbon pool by folate	Global and overview maps;Metabolism of cofactors and vitamins;Translation	Genetic Information Processing;Metabolism
Com_132_pos	Cinnamic Acid	Phenolic acids	POS	148.16	C9H8O2	0.87	1274000	1317000	1228000	1648000	1540000	1640000	1964000	1868000	1923000	1702000	1413000	1576000	140-10-3	HMDB0000930	-	-	-	-
Com_133_pos	Benzamidine	Benzene and substituted derivatives	POS	120.152	C7H8N2	4.09	603200	570800	577900	851900	834300	856700	1126000	1180000	1202000	820400	909500	896800	-	HMDB0248970	-	-	-	-
Com_134_pos	Acetaminophen	Phenols And Its Derivatives	POS	151.163	C8H9NO2	2.76	4642000	4458000	4728000	4675000	4568000	4731000	5513000	5294000	4625000	4821000	4987000	4588000	103-90-2	HMDB0001859	-	-	-	-
Com_135_pos	6-Aminohexanoic acid	Lipids	POS	131.173	C6H13NO2	2.1	21980	19120	20790	28820	27040	38230	58840	65080	62160	31590	33030	36180	60-32-2	HMDB0001901	C02378	ko01100//Metabolic pathways;ko01120//Microbial metabolism in diverse environments	Global and overview maps	Metabolism
Com_136_pos	Camelliaside A	Flavonoids	POS	756.668	C33H40O20	6.31	35780	9457	9785	19930	33410	78230	7229	39840	8593	13160	22620	5831	55696-58-7	HMDB0039951	-	-	-	-
Com_137_pos	Tetraethylammonium fluoride	Organoheterocyclic compounds	POS	149.25	C8H20FN	1.04	999500	754800	724800	1068000	1052000	696900	1009000	1497000	773000	857500	1562000	1025000	--	--	-	-	-	-
Com_138_pos	5'-Deoxy-5'-(Methylthio)Adenosine	Nucleotide And Its Derivates	POS	297.333	C11H15N5O3S	4.91	18480	28580	25530	30390	30580	33240	24710	24360	39080	25990	27320	21500	2457-80-9	HMDB0001173	C00170	ko01100//Metabolic pathways;ko01060//Biosynthesis of plant secondary metabolites;ko00270//Cysteine and methionine metabolism;ko00908//Zeatin biosynthesis	Amino acid metabolism;Chemical structure transformation maps;Global and overview maps;Metabolism of terpenoids and polyketides	Metabolism
Com_139_pos	4-D-Hydroxysphinganine	Amines	POS	317.507	C18H39NO3	9.54	3293	5195	5356	2426	3968	2923	8721	5083	6102	2934	3636	3960	7439-92-1	HMDB0004628	C12144	ko01100//Metabolic pathways;ko00600//Sphingolipid metabolism	Global and overview maps;Lipid metabolism	Metabolism
Com_140_pos	gamma-Glutamylglutamic acid	Amino Acid And Its Derivatives	POS	276.243	C10H16N2O7	1.05	767500	566600	744300	487100	587600	439900	533300	661500	596100	567800	784000	654800	1116-22-9	HMDB0011737	-	-	-	-
Com_141_pos	beta-Nicotinamide adenine dinucleotide phosphate	Nucleotide And Its Derivates	POS	743.4	C21H28N7O17P3	1.03	118000	60450	97970	46360	27790	35260	28740	35920	37210	31260	69370	34390	-	HMDB0304435	C00006	ko01100//Metabolic pathways;ko00760//Nicotinate and nicotinamide metabolism;ko00480//Glutathione metabolism;ko00195//Photosynthesis	Energy metabolism;Global and overview maps;Metabolism of cofactors and vitamins;Metabolism of other amino acids	Metabolism
Com_143_pos	1-Methylhistidine	Amino Acid And Its Derivatives	POS	169.18	C7H11N3O2	0.84	95030	137800	95560	155600	161100	107600	128900	140900	124500	88840	147000	84490	332-80-9	HMDB0000001	C01152	ko01100//Metabolic pathways;ko00340//Histidine metabolism	Amino acid metabolism;Global and overview maps	Metabolism
Com_144_pos	S-ribosyl-L-homocysteine	Amino Acid And Its Derivatives	POS	267.3	C9H17NO6S	0.91	23430	13100	23240	20110	19410	27390	20620	12790	13090	24390	17960	29650	--	--	C03539	ko01100//Metabolic pathways;ko01230//Biosynthesis of amino acids;ko00270//Cysteine and methionine metabolism	Amino acid metabolism;Global and overview maps	Metabolism
Com_145_pos	Spermidine	Polyamine	POS	145.246	C7H19N3	0.68	805700	882900	836000	521100	508000	489300	539100	450100	435200	655200	705200	656100	124-20-9	HMDB0001257	C00315	ko01100//Metabolic pathways;ko02010//ABC transporters;ko00330//Arginine and proline metabolism;ko00480//Glutathione metabolism;ko00410//beta-Alanine metabolism;ko00940//Phenylpropanoid biosynthesis	Amino acid metabolism;Biosynthesis of other secondary metabolites;Global and overview maps;Membrane transport;Metabolism of other amino acids	Environmental Information Processing;Metabolism
Com_146_pos	S-Methyl-5'-thioadenosine	Nucleotide And Its Derivates	POS	297.333	C11H15N5O3S	4.94	40630	32910	38950	35320	43070	38540	42520	41260	62500	37340	37340	34070	2457-80-9	HMDB0001173	C00170	ko01100//Metabolic pathways;ko01060//Biosynthesis of plant secondary metabolites;ko00270//Cysteine and methionine metabolism;ko00908//Zeatin biosynthesis	Amino acid metabolism;Chemical structure transformation maps;Global and overview maps;Metabolism of terpenoids and polyketides	Metabolism
Com_147_pos	Sarcosine	Amino Acid And Its Derivatives	POS	89.093	C3H7NO2	0.9	1337000	1211000	1320000	2173000	2146000	2160000	3340000	3250000	3379000	2176000	2044000	2087000	107-97-1	HMDB0000271	C00213	ko01100//Metabolic pathways;ko00330//Arginine and proline metabolism;ko00260//Glycine, serine and threonine metabolism	Amino acid metabolism;Global and overview maps	Metabolism
Com_148_pos	S-Adenosyl-methionine	Nucleotide And Its Derivates	POS	398.4	C15H22N6O5S	0.84	444600	426400	472000	310800	339500	295400	356400	649500	375300	369000	405000	394600	485-80-3	HMDB0001185	C00019	ko01100//Metabolic pathways;ko01110//Biosynthesis of secondary metabolites;ko01060//Biosynthesis of plant secondary metabolites;ko01230//Biosynthesis of amino acids;ko00330//Arginine and proline metabolism;ko01070//Biosynthesis of plant hormones;ko00270//Cysteine and methionine metabolism;ko00908//Zeatin biosynthesis;ko00261//Monobactam biosynthesis;ko04122//Sulfur relay system	Amino acid metabolism;Biosynthesis of other secondary metabolites;Chemical structure transformation maps;Folding, sorting and degradation;Global and overview maps;Metabolism of terpenoids and polyketides	Genetic Information Processing;Metabolism
Com_149_pos	Vitamin B2	Vitamins	POS	376.364	C17H20N4O6	5.94	95230	105000	93470	114600	131300	134300	146500	133100	122400	135100	100900	108000	83-88-5	HMDB0000244	C00255	ko01100//Metabolic pathways;ko01110//Biosynthesis of secondary metabolites;ko02010//ABC transporters;ko00740//Riboflavin metabolism	Global and overview maps;Membrane transport;Metabolism of cofactors and vitamins	Environmental Information Processing;Metabolism
Com_150_pos	R-Aminobutyrate	Organic Acid And Its Derivatives	POS	103.12	C4H9NO2	0.91	1829000	1977000	1867000	2199000	2110000	2054000	1842000	1612000	1807000	1943000	1415000	1846000	--	--	-	-	-	-
Com_151_pos	Purine	Organoheterocyclic compounds	POS	120.112	C5H4N4	4.1	37220	39390	39150	57680	48820	52380	64710	69950	73740	52750	48820	60560	120-73-0	HMDB0001366	-	-	-	-
Com_152_pos	Pro-Leu	Amino Acid And Its Derivatives	POS	228.288	C11H20N2O3	1.72	3966000	3853000	2343000	4864000	4604000	4813000	5232000	4465000	5427000	4309000	2523000	4033000	-	HMDB0253028	-	-	-	-
Com_153_pos	Trimethyllysine	Amino Acid And Its Derivatives	POS	188.267	C9H20N2O2	0.76	1569000	1618000	1593000	1866000	1901000	1916000	1877000	1774000	1777000	1943000	1493000	1658000	19253-88-4	HMDB0001325	C03793	ko01100//Metabolic pathways;ko00310//Lysine degradation	Amino acid metabolism;Global and overview maps	Metabolism
Com_154_pos	N��-(1-Carboxymethyl)-L-lysine	Amino Acid And Its Derivatives	POS	204.224	C8H16N2O4	0.84	841100	896400	834400	1007000	966500	938700	846100	923200	869400	792400	727000	999600	--	--	-	-	-	-
Com_155_pos	N2-Acetyl-L-lysine	Amino Acid And Its Derivatives	POS	188.224	C8H16N2O3	1.03	204000000	194800000	205000000	172300000	176600000	171000000	170300000	177900000	167900000	180800000	188400000	187700000	1946-82-3	HMDB0000446	-	-	-	-
Com_156_pos	Tilarginine	Amino Acid And Its Derivatives	POS	188.23	C7H16N4O2	0.95	7384000	8282000	8037000	8433000	8113000	8915000	8611000	6821000	8340000	8326000	6322000	7712000	17035-90-4	HMDB0029416	-	-	-	-
Com_157_pos	N-Methyl-a-aminoisobutyric acid	Amino Acid And Its Derivatives	POS	117.146	C5H11NO2	1.22	8308000	11670000	9775000	14810000	12490000	14630000	20920000	16910000	21260000	15300000	10550000	14940000	2566-34-9	HMDB0002141	-	-	-	-
Com_158_pos	L-Saccharopine	Amino Acid And Its Derivatives	POS	276.286	C11H20N2O6	1.03	590400	493400	598800	374100	491700	168300	468700	507100	504600	436300	594600	502100	997-68-2	HMDB0000279	C00449	ko01100//Metabolic pathways;ko01110//Biosynthesis of secondary metabolites;ko01230//Biosynthesis of amino acids;ko00310//Lysine degradation;ko00300//Lysine biosynthesis	Amino acid metabolism;Global and overview maps	Metabolism
Com_159_pos	L-Methionine sulfone	Amino Acid And Its Derivatives	POS	181.21	C5H11NO4S	1.84	15190000	14840000	15060000	20930000	20110000	19380000	39130000	37960000	38800000	24660000	23130000	23600000	7314-32-1	HMDB0062174	-	-	-	-
Com_160_pos	L-Methionine Methyl Ester	Amino Acid And Its Derivatives	POS	163.24	C6H13NO2S	0.95	50260	72340	65770	36970	59810	35840	45030	70320	49440	63220	52880	48590	--	--	-	-	-	-
Com_161_pos	L-Cysteine-glutathione gisulfide	Amino Acid And Its Derivatives	POS	426.466	C13H22N4O8S2	0.96	7862	6357	7998	8069	10155	8019	12440	18000	16700	9075	9921	6570	--	--	-	-	-	-
Com_162_pos	L-Cystathionine	Amino Acid And Its Derivatives	POS	222.262	C7H14N2O4S	0.84	15060	17700	18740	6830	4200	4056	5016	3526	11520	11900	14040	5390	56-88-2	HMDB0000099	C02291	ko01100//Metabolic pathways;ko01110//Biosynthesis of secondary metabolites;ko01230//Biosynthesis of amino acids;ko00270//Cysteine and methionine metabolism;ko00260//Glycine, serine and threonine metabolism	Amino acid metabolism;Global and overview maps	Metabolism
Com_163_pos	L-Alanyl-L-leucine	Amino Acid And Its Derivatives	POS	202.251	C9H18N2O3	4.45	62530	58450	69570	69850	60680	71300	71360	68360	65690	68210	63160	60870	-	HMDB0251509	-	-	-	-
Com_164_pos	Isomaltose	Carbohydrates And Its Derivatives	POS	342.297	C12H22O11	0.9	147200	171700	149000	217500	159500	147200	238800	136500	137600	175600	156000	225700	37169-69-0	HMDB0002923	C00252	ko01100//Metabolic pathways;ko00500//Starch and sucrose metabolism	Carbohydrate metabolism;Global and overview maps	Metabolism
Com_165_pos	d-(+)-chiro-inositol	Alcohols and polyols	POS	180.156	C6H12O6	18.32	83690	100000	85850	89420	83590	80830	59790	60530	62400	88960	85470	96310	643-12-9	HMDB0240209	C19891	ko01100//Metabolic pathways;ko01120//Microbial metabolism in diverse environments;ko00562//Inositol phosphate metabolism	Carbohydrate metabolism;Global and overview maps	Metabolism
Com_166_pos	Homoserine	Amino Acid And Its Derivatives	POS	119.119	C4H9NO3	0.9	3885000	3610000	3817000	5393000	5247000	5207000	6786000	6778000	6417000	5818000	5813000	5789000	672-15-1	HMDB0000719	C00263	ko01100//Metabolic pathways;ko01110//Biosynthesis of secondary metabolites;ko01120//Microbial metabolism in diverse environments;ko01230//Biosynthesis of amino acids;ko00270//Cysteine and methionine metabolism;ko00260//Glycine, serine and threonine metabolism;ko00300//Lysine biosynthesis;ko00920//Sulfur metabolism	Amino acid metabolism;Energy metabolism;Global and overview maps	Metabolism
Com_167_pos	Homocysteic acid	Amino Acid And Its Derivatives	POS	183.18	C4H9NO5S	1.83	95770	108000	107400	151200	152500	168100	303700	269900	251600	173400	162200	160100	-	HMDB0251520	-	-	-	-
Com_168_pos	Histidine	Amino Acid And Its Derivatives	POS	155.15	C6H9N3O2	0.81	13370000	14730000	13460000	13140000	13350000	13320000	16040000	16700000	16450000	13980000	14120000	13750000	71-00-1	HMDB0000177	-	-	-	-
Com_169_pos	Gly-Tyr	Amino Acid And Its Derivatives	POS	238.24	C11H14N2O4	3.09	31400	27240	31280	42220	45480	48960	46260	40360	38500	38030	39020	41220	-	HMDB0304778	-	-	-	-
Com_170_pos	Gly-Phe	Amino Acid And Its Derivatives	POS	222.24	C11H14N2O3	4.88	163900	167500	127100	178000	179500	205200	189700	202500	195900	184400	182400	182000	-	HMDB0028848	-	-	-	-
Com_171_pos	Glutamine	Amino Acid And Its Derivatives	POS	146.145	C5H10N2O3	0.81	378000000	377900000	380200000	348200000	352300000	344900000	407600000	409700000	399400000	377700000	369800000	385000000	5959-95-5	HMDB0003423	-	-	-	-
Com_172_pos	Ergothioneine	Amino Acid And Its Derivatives	POS	229.299	C9H15N3O2S	1.03	50440	23040	36940	49390	20820	36420	29360	29310	36200	23020	27210	39570	497-30-3	HMDB0003045	C05570	ko01100//Metabolic pathways;ko00340//Histidine metabolism	Amino acid metabolism;Global and overview maps	Metabolism
Com_173_pos	Valine	Amino Acid And Its Derivatives	POS	117.146	C5H11NO2	1.09	11250000	15080000	12260000	16300000	16970000	18800000	24200000	22470000	25940000	17500000	12460000	18880000	72-18-4	HMDB0000883	-	-	-	-
Com_174_pos	Proline	Amino Acid And Its Derivatives	POS	115.131	C5H9NO2	0.96	29850000	29560000	30170000	25280000	28600000	27190000	21590000	26400000	24040000	27100000	27320000	26670000	344-25-2	HMDB0003411	-	-	-	-
Com_175_pos	Dl-Norleucine	Amino Acid And Its Derivatives	POS	131.173	C6H13NO2	0.9	15380000	16510000	16750000	16910000	16900000	17690000	14960000	17340000	17700000	15750000	12780000	17460000	-	HMDB0251526	-	-	-	-
Com_176_pos	DL-Leucine	Amino Acid And Its Derivatives	POS	131.173	C6H13NO2	2.3	130800	120200	128400	187600	189700	179800	363500	357000	337900	212500	230200	227800	--	--	-	-	-	-
Com_177_pos	Dl-Indole-3-lactic acid	Organoheterocyclic compounds	POS	205.21	C11H11NO3	4.87	28330000	28780000	30250000	28290000	28890000	27340000	50420000	48150000	42350000	35950000	35740000	36310000	--	--	-	-	-	-
Com_178_pos	Dl-Alanyl-glycine	Amino Acid And Its Derivatives	POS	146.144	C5H10N2O3	0.84	155700000	154100000	152400000	130400000	128300000	128200000	157900000	160800000	157800000	154500000	147700000	152000000	--	--	-	-	-	-
Com_179_pos	5-Hydroxylysine	Amino Acid And Its Derivatives	POS	162.19	C6H14N2O3	0.9	881000	944400	810600	931100	789300	942200	1050000	900100	1014000	937600	884400	946200	-	HMDB0245508	C16741	ko01100//Metabolic pathways;ko00310//Lysine degradation	Amino acid metabolism;Global and overview maps	Metabolism
Com_180_pos	Dl-3-Hydroxynorvaline	Amino Acid And Its Derivatives	POS	133.146	C5H11NO3	0.85	10710000	10210000	10340000	9684000	10290000	9855000	10180000	10810000	9619000	10010000	10330000	10400000	--	--	-	-	-	-
Com_181_pos	D-Homocysteine	Amino Acid And Its Derivatives	POS	135.185	C4H9NO2S	1.86	306600	267500	312400	375000	371600	385800	681900	717200	708300	454400	442800	467600	--	--	-	-	-	-
Com_182_pos	Deoxyadenosine	Nucleotide And Its Derivates	POS	251.242	C10H13N5O3	2.78	5117000	5109000	5187000	10830000	11100000	10400000	9604000	9990000	9924000	8618000	8547000	8957000	958-09-8	HMDB0000101	C00559	ko01100//Metabolic pathways;ko02010//ABC transporters;ko00230//Purine metabolism	Global and overview maps;Membrane transport;Nucleotide metabolism	Environmental Information Processing;Metabolism
Com_183_pos	Cycloleucine	Amino Acid And Its Derivatives	POS	129.157	C6H11NO2	0.84	317300000	328600000	322700000	281600000	274800000	259800000	327600000	341400000	338700000	316900000	298600000	321000000	52-52-8	HMDB0062225	-	-	-	-
Com_184_pos	Asp-glu	Amino Acid And Its Derivatives	POS	262.217	C9H14N2O7	0.96	6679000	7315000	6624000	8501000	8410000	8481000	7485000	7540000	7481000	7522000	6582000	8154000	-	HMDB0028752	-	-	-	-
Com_185_pos	Aspartic Acid	Amino Acid And Its Derivatives	POS	133.103	C4H7NO4	0.84	11910000	11190000	11500000	11210000	10800000	10510000	11030000	11150000	11090000	11320000	11580000	11180000	1783-96-6	HMDB0006483	-	-	-	-
Com_186_pos	Allopurinol	Nucleotide And Its Derivates	POS	136.111	C5H4N4O	2.69	28230	31070	27080	29280	37600	36910	35080	31600	21360	23280	26910	25580	315-30-0	HMDB0014581	-	-	-	-
Com_187_pos	Ala-gly	Amino Acid And Its Derivatives	POS	146.144	C5H10N2O3	0.84	33190000	31440000	31530000	28370000	27740000	28420000	36490000	35180000	35240000	32510000	30860000	34070000	687-69-4	HMDB0006899	-	-	-	-
Com_188_pos	Adenosine 5'-Diphosphate	Nucleotide And Its Derivates	POS	427.201	C10H15N5O10P2	1.05	269700	249600	285800	170400	257000	125100	98360	107100	107500	162900	240300	156300	58-64-0	HMDB0001341	C00008	ko01100//Metabolic pathways;ko01110//Biosynthesis of secondary metabolites;ko00230//Purine metabolism;ko00908//Zeatin biosynthesis;ko00190//Oxidative phosphorylation;ko00195//Photosynthesis	Energy metabolism;Global and overview maps;Metabolism of terpenoids and polyketides;Nucleotide metabolism	Metabolism
Com_189_pos	5-Methyl-dl-tryptophan	Amino Acid And Its Derivatives	POS	218.252	C12H14N2O2	1.06	280300	227300	229000	142100	160900	138600	171900	192600	175100	182400	224500	193300	--	--	-	-	-	-
Com_190_pos	5-Methoxyindoleacetic acid	Organoheterocyclic compounds	POS	205.21	C11H11NO3	4.87	456600	522600	436700	841800	719700	842500	859300	801300	834300	738400	731400	729600	3471-31-6	HMDB0004096	C05660	ko00380//Tryptophan metabolism	Amino acid metabolism	Metabolism
Com_192_pos	5-Aminosalicylic Acid	Organic Acid And Its Derivatives	POS	153.135	C7H7NO3	1.68	80320	140000	105500	76130	124900	90940	108300	138000	144300	87470	110700	141100	89-57-6	HMDB0014389	-	-	-	-
Com_193_pos	2-(Dimethylamino)Guanosine	Nucleotide And Its Derivates	POS	311.294	C12H17N5O5	4.57	72590	54890	86900	92740	96080	88550	89870	83930	80510	89890	65110	88540	--	--	-	-	-	-
Com_194_pos	D-Pyroglutamic acid	Amino Acid And Its Derivatives	POS	129.114	C5H7NO3	1.62	35070000	34150000	34290000	18100000	17530000	16990000	31870000	32630000	30330000	27900000	29110000	29320000	--	--	C02237	ko01100//Metabolic pathways	Global and overview maps	Metabolism
Com_195_pos	Indole	Organoheterocyclic compounds	POS	117.148	C8H7N	4.87	941800	1092000	967500	975000	997100	900400	1904000	1763000	1753000	1219000	1365000	1209000	109-97-7	HMDB0035924	C00463	ko01100//Metabolic pathways;ko01110//Biosynthesis of secondary metabolites;ko00380//Tryptophan metabolism;ko00400//Phenylalanine, tyrosine and tryptophan biosynthesis;ko00402//Benzoxazinoid biosynthesis	Amino acid metabolism;Biosynthesis of other secondary metabolites;Global and overview maps	Metabolism
Com_196_pos	Homocysteine	Amino Acid And Its Derivatives	POS	135.185	C4H9NO2S	0.84	374100	389400	353100	293100	254500	306900	275200	252300	288800	328000	315000	321600	6027-13-0	HMDB0000742	-	-	-	-
Com_197_pos	S-Adenosyl-L-homocysteine	Amino Acid And Its Derivatives	POS	384.411	C14H20N6O5S	1.84	51860	45020	43550	17170	14730	14240	12550	13840	10450	23290	21920	16760	979-92-0	HMDB0000939	C00021	ko01100//Metabolic pathways;ko01230//Biosynthesis of amino acids;ko00270//Cysteine and methionine metabolism	Amino acid metabolism;Global and overview maps	Metabolism
Com_198_pos	Trimethylamine N-oxide	Amines	POS	75.11	C3H9NO	0.85	54810	53760	45300	48350	39330	26420	20650	42080	34050	27840	40400	17250	1184-78-7	HMDB0000925	C01104	ko01100//Metabolic pathways;ko01120//Microbial metabolism in diverse environments	Global and overview maps	Metabolism
Com_199_pos	Alpha-Linolenic acid	Lipids	POS	278.435	C18H30O2	12.64	1559000	1568000	1559000	1875000	1893000	1869000	1594000	1624000	1605000	1706000	1710000	1724000	463-40-1	HMDB0001388	C06427	ko01100//Metabolic pathways;ko01110//Biosynthesis of secondary metabolites;ko01060//Biosynthesis of plant secondary metabolites;ko01070//Biosynthesis of plant hormones;ko01040//Biosynthesis of unsaturated fatty acids;ko00592//alpha-Linolenic acid metabolism	Chemical structure transformation maps;Global and overview maps;Lipid metabolism	Metabolism
Com_200_pos	L-Methionine	Amino Acid And Its Derivatives	POS	149.212	C5H11NO2S	1.38	270000	267100	250100	326000	299100	390600	604700	531500	536400	421100	386200	351900	59-51-8	HMDB0033951	C00073	ko01100//Metabolic pathways;ko01110//Biosynthesis of secondary metabolites;ko01060//Biosynthesis of plant secondary metabolites;ko01230//Biosynthesis of amino acids;ko01070//Biosynthesis of plant hormones;ko00270//Cysteine and methionine metabolism;ko01210//2-Oxocarboxylic acid metabolism;ko00970//Aminoacyl-tRNA biosynthesis;ko00966//Glucosinolate biosynthesis	Amino acid metabolism;Biosynthesis of other secondary metabolites;Chemical structure transformation maps;Global and overview maps;Translation	Genetic Information Processing;Metabolism
Com_201_pos	Melatonin	Organoheterocyclic compounds	POS	232.278	C13H16N2O2	7.41	30070	32490	33760	20270	19020	28470	15300	26760	20640	30830	25910	20370	73-31-4	HMDB0001389	C01598	ko01100//Metabolic pathways;ko01110//Biosynthesis of secondary metabolites;ko00380//Tryptophan metabolism	Amino acid metabolism;Global and overview maps	Metabolism
Com_202_pos	Gly-Tyr-Ala	Amino Acid And Its Derivatives	POS	309.318	C14H19N3O5	4.16	11130	14310	14360	18940	16640	18230	18280	13620	18480	18360	13640	16690	--	--	-	-	-	-
Com_203_pos	UDP-N-acetylglucosamine	Nucleotide And Its Derivates	POS	607.354	C17H27N3O17P2	0.99	8144	8182	9344	7186	7782	7849	3241	3767	13630	8149	6471	4340	528-04-1	HMDB0000290	C00043	ko01100//Metabolic pathways;ko00520//Amino sugar and nucleotide sugar metabolism;ko01502//Vancomycin resistance;ko04931//Insulin resistance	Carbohydrate metabolism;Drug resistance: antimicrobial;Endocrine and metabolic disease;Global and overview maps	Human Diseases;Metabolism
Com_204_pos	Lysine	Amino Acid And Its Derivatives	POS	146.188	C6H14N2O2	0.85	154200000	148700000	152700000	130000000	131100000	126100000	151400000	147000000	148600000	148700000	143700000	145100000	10098-89-2	HMDB0301757	-	-	-	-
Com_205_pos	D-Myo-inositol 4-monophosohate	Organic Acid And Its Derivatives	POS	260.136	C6H13O9P	0.92	9780000	4297000	4590000	5478000	5807000	6070000	7394000	7138000	5535000	5933000	8287000	6476000	--	--	-	-	-	-
Com_206_pos	Adenosine5-phosphosulfate	Nucleotide And Its Derivates	POS	427	C10H14N5O10PS	1.05	8877	14090	26470	14870	12230	19110	10400	15060	12170	15580	27500	13610	--	--	-	-	-	-
Com_207_pos	8-Hydroxy-2-Deoxyguanosine	Nucleotide And Its Derivates	POS	283.241	C10H13N5O5	0.96	48210	37250	22530	42670	44820	33690	42880	40230	33030	64980	56850	37670	88847-89-6	HMDB0003333	-	-	-	-
Com_208_pos	3'-Aenylic Acid	Nucleotide And Its Derivates	POS	347.221	C10H14N5O7P	5.13	86030	82040	92930	103900	87880	93610	103800	66250	101500	77350	86110	84640	--	--	-	-	-	-
Com_209_pos	2-Deoxy-D-galactose	Carbohydrates And Its Derivatives	POS	164.156	C6H12O5	0.69	44820000	44420000	46980000	39310000	40470000	38980000	38340000	37800000	39010000	41290000	42730000	41080000	25494-04-6	HMDB0012327	-	-	-	-
Com_210_pos	dAMP	Nucleotide And Its Derivates	POS	331.222	C10H14N5O6P	1.47	91180	65230	70990	199400	207400	230300	128200	123600	146400	129500	134500	140700	653-63-4	HMDB0000905	C00360	ko01100//Metabolic pathways;ko00230//Purine metabolism	Global and overview maps;Nucleotide metabolism	Metabolism
Com_211_pos	dCMP	Nucleotide And Its Derivates	POS	307.197	C9H14N3O7P	1.06	63820	33800	53240	43880	36350	46940	51170	48070	40340	48900	74340	32380	1032-65-1	HMDB0001202	C00239	ko01100//Metabolic pathways;ko00240//Pyrimidine metabolism	Global and overview maps;Nucleotide metabolism	Metabolism
Com_213_pos	Scopine	Organoheterocyclic compounds	POS	155.19	C8H13NO2	0.87	29570	30870	38180	31370	21900	39130	27420	32620	34620	28820	33120	25520	-	HMDB0258181	-	-	-	-
Com_214_pos	Fangchinoline	Phenylpropanoids and polyketides	POS	608.72	C37H40N2O6	6.424	78730	61920	93220	116000	92540	89350	130100	126500	159100	106500	97100	101600	-	HMDB0242612	-	-	-	-
Com_215_pos	Cordycepin	Alkaloids and derivatives	POS	251.24	C10H13N5O3	3.196	2417000	2421000	2461000	5019000	5136000	4917000	4561000	4575000	4492000	4192000	4010000	4005000	-	HMDB0250451	-	-	-	-
Com_216_pos	(+)-Fangchinoline	Phenylpropanoids and polyketides	POS	608.72	C37H40N2O6	6.422	171000	94470	100500	201500	142300	201200	358500	227000	233000	165900	188700	192400	--	--	-	-	-	-
Com_217_pos	Quinidine	Alkaloids and derivatives	POS	324.411	C20H24N2O2	5.831	8950	5983	7594	15580	6941	12330	15120	3447	9755	12100	7699	13840	56-54-2	HMDB0015044	C06527	ko01063//Biosynthesis of alkaloids derived from shikimate pathway	Chemical structure transformation maps	Metabolism
Com_218_pos	Stachydrine	Amino Acid And Its Derivatives	POS	143.18	C7H13NO2	1.008	400600	403500	395200	138600	236900	171700	257700	417100	267900	262900	215900	354900	471-87-4	HMDB0004827	-	-	-	-
Com_219_pos	Trigonelline	Alkaloids and derivatives	POS	137.136	C7H7NO2	1	24950000	28600000	21670000	32380000	24200000	32460000	38840000	31080000	31140000	33060000	25540000	32950000	535-83-1	HMDB0000875	C01004	ko00760//Nicotinate and nicotinamide metabolism	Metabolism of cofactors and vitamins	Metabolism
Com_220_pos	D-Glucosamine	Carbohydrates And Its Derivatives	POS	179.17	C6H13NO5	0.79	320500	238000	289000	296700	290500	294800	241100	347400	261500	280400	267700	278800	14257-69-3	HMDB0030091	C00329	ko01100//Metabolic pathways;ko00520//Amino sugar and nucleotide sugar metabolism	Carbohydrate metabolism;Global and overview maps	Metabolism
Com_221_pos	Deoxyarbutin	Phenols And Its Derivatives	POS	194.23	C11H14O3	1.23	187800	195000	202000	197700	221900	126800	174800	141200	108300	135100	211800	204500	--	--	-	-	-	-
Com_222_pos	Dicoumarol	Phenylpropanoids and polyketides	POS	336.29	C19H12O6	13.06	18530	11770	15100	24270	25630	17570	11390	13970	6582	23150	17520	16520	66-76-2	HMDB0014411	-	-	-	-
Com_223_pos	L-5-Hydroxytryptophan	Amino Acid And Its Derivatives	POS	220.22	C11H12N2O3	3.05	28460	30730	27950	23550	22860	22520	37580	40920	39230	31420	32880	24590	4350/9/8	HMDB0000472	C00643	ko01100//Metabolic pathways;ko01063//Biosynthesis of alkaloids derived from shikimate pathway;ko00380//Tryptophan metabolism	Amino acid metabolism;Chemical structure transformation maps;Global and overview maps	Metabolism
Com_224_pos	7-Methoxy-4-methylcoumarin	Phenylpropanoids and polyketides	POS	190.2	C11H10O3	7.79	12400	13650	3216	11960	18430	7153	12982	13448	16733	5769	8105	13860	--	--	-	-	-	-
Com_225_pos	Tropine	Alkaloids and derivatives	POS	141.21	C8H15NO	1.05	580200	843800	630400	521000	448200	607300	682700	636600	602800	571100	698200	566100	-	HMDB0259297	C00729	ko01100//Metabolic pathways;ko01110//Biosynthesis of secondary metabolites;ko01064//Biosynthesis of alkaloids derived from ornithine, lysine and nicotinic acid;ko00960//Tropane, piperidine and pyridine alkaloid biosynthesis	Biosynthesis of other secondary metabolites;Chemical structure transformation maps;Global and overview maps	Metabolism
Com_226_pos	Thiocolchicoside	Carbohydrates And Its Derivatives	POS	563.62	C27H33NO10S	6.84	37400	25450	35000	41200	37160	57870	39660	30980	39090	38670	38840	42090	-	HMDB0259007	-	-	-	-
Com_227_pos	Elemicin	Phenols And Its Derivatives	POS	208.25	C12H16O3	10.99	1850	5732	3455	18120	18420	9131	8186	7970	9995	10550	7762	6278	487-11-6	HMDB0033778	-	-	-	-
Com_228_pos	Tetrahydroberberine	Alkaloids and derivatives	POS	339.39	C20H21NO4	7.39	12050	9483	10160	27880	29500	26340	18340	18850	18650	15520	21550	21240	-	HMDB0243674	-	-	-	-
Com_229_pos	6-Paradol	Phenols And Its Derivatives	POS	278.39	C17H26O3	12.85	133400	130000	156000	154300	151800	137300	121800	131000	124300	174100	149700	146700	27113-22-0	HMDB0030801	-	-	-	-
Com_230_pos	Citronellyl acetate	Lipids	POS	198.3	C12H22O2	11.795	50590	38440	32190	64190	44170	69480	33500	83240	48810	48550	55960	44120	-	HMDB0034844	-	-	-	-
Com_231_pos	2-Ethylbutyric Acid	Lipids	POS	116.16	C6H12O2	11.142	117400	132500	150300	92910	135400	117500	76170	94020	97510	125500	115800	115600	1988/9/5	HMDB0031221	-	-	-	-
Com_232_pos	2-Pyrrolidinone	Organoheterocyclic compounds	POS	85.1	C4H7NO	2.369	185500	194700	177300	270100	276300	269400	535400	539100	528000	334800	341500	352500	616-45-5	HMDB0002039	-	-	-	-
Com_233_pos	2-Ethyl-3-hydroxy-4H-pyran-4-one	Organoheterocyclic compounds	POS	140.14	C7H8O3	1.15	246500	247700	194600	321400	224200	262800	238300	162300	240000	286000	320700	200200	--	--	-	-	-	-
Com_234_pos	Piperlongumine	Phenolic acids	POS	317.34	C17H19NO5	9.89	7294	18120	11380	195900	201900	133000	265700	254300	325900	200700	224200	134400	20069-09-4	HMDB0030341	-	-	-	-
Com_235_pos	4'-O-Glucosylvitexin	Flavonoids	POS	594.518	C27H30O15	6.28	49370000	47330000	44400000	50140000	46490000	48270000	43960000	44920000	40900000	47770000	44360000	46560000	--	--	-	-	-	-
Com_236_pos	Daurisoline	Alkaloids and derivatives	POS	610.739	C37H42N2O6	6.16	4096	4556	5505	5969	3748	7581	13410	4416	7617	8068	6601	6981	-	HMDB0250882	-	-	-	-
Com_237_pos	Sinapine	Phenolic acids	POS	310.37	C16H24NO5	5.75	3814000	3975000	4111000	6226000	5564000	6251000	3258000	3427000	3389000	4464000	4604000	4311000	84123-22-8	HMDB0029379	C00933	ko01110//Biosynthesis of secondary metabolites;ko00940//Phenylpropanoid biosynthesis	Biosynthesis of other secondary metabolites;Global and overview maps	Metabolism
Com_238_pos	Eriocitrin	Flavonoids	POS	596.534	C27H32O15	6.43	14680	13970	9600	21350	25180	13510	35430	27960	26990	17390	10160	19770	13463-28-0	HMDB0005811	-	-	-	-
Com_239_pos	Dauricine	Alkaloids and derivatives	POS	624.766	C38H44N2O6	6.23	12740	7434	8688	8477	8964	9358	4336	12620	10070	5856	10870	4881	-	HMDB0250881	-	-	-	-
Com_240_pos	Neodiosmin	Flavonoids	POS	608.545	C28H32O15	7.12	1272000	1503000	1323000	2044000	2268000	2160000	3278000	3685000	3294000	2222000	2206000	2587000	-	HMDB0039857	-	-	-	-
Com_241_pos	Alnustone	Phenylpropanoids and polyketides	POS	262.346	C19H18O	13.21	16840	10730	9920	19250	14620	16900	8633	9073	8232	9488	12300	11960	33457-62-4	HMDB0031664	-	-	-	-
Com_242_pos	Yangonin	Organoheterocyclic compounds	POS	258.269	C15H14O4	10.56	6440	6529	4898	7856	3539	5680	9475	2684	1928	10570	5367	8143	500-62-9	HMDB0034144	C09980	ko01061//Biosynthesis of phenylpropanoids	Chemical structure transformation maps	Metabolism
Com_243_pos	Homoplantaginin	Flavonoids	POS	462.403	C22H22O11	7.186	589600	415900	511900	982900	528100	620200	1156000	870200	1280000	1206000	898800	445000	--	--	-	-	-	-
Com_244_pos	Eugenyl acetate	Benzene and substituted derivatives	POS	206.238	C12H14O3	11.108	28200	19420	24420	14780	23600	27150	13940	28880	22830	31410	7862	21690	93-28-7	HMDB0034122	-	-	-	-
Com_245_pos	Thiamine	Vitamins	POS	265.354	C12H17N4OS+	0.81	35670	27690	34810	76840	52110	55590	79060	51030	45320	69380	62690	44660	-	HMDB0303167	C00378	ko01100//Metabolic pathways;ko02010//ABC transporters;ko04122//Sulfur relay system;ko00730//Thiamine metabolism	Folding, sorting and degradation;Global and overview maps;Membrane transport;Metabolism of cofactors and vitamins	Environmental Information Processing;Genetic Information Processing;Metabolism
Com_246_pos	DL-Glutamine	Amino Acid And Its Derivatives	POS	146.14	C5H10N2O3	0.84	232300000	229400000	237500000	198600000	194700000	188900000	239100000	229100000	230400000	224500000	228100000	224100000	--	--	-	-	-	-
Com_247_pos	L-lysine	Amino Acid And Its Derivatives	POS	146.19	C6H14N2O2	0.74	360400000	346500000	352700000	297000000	304000000	300900000	330200000	354200000	344500000	342000000	347400000	337600000	10098-89-2	HMDB0301757	C00047	ko01100//Metabolic pathways;ko01110//Biosynthesis of secondary metabolites;ko01120//Microbial metabolism in diverse environments;ko01060//Biosynthesis of plant secondary metabolites;ko01230//Biosynthesis of amino acids;ko02010//ABC transporters;ko01064//Biosynthesis of alkaloids derived from ornithine, lysine and nicotinic acid;ko01210//2-Oxocarboxylic acid metabolism;ko00970//Aminoacyl-tRNA bios…	Amino acid metabolism;Biosynthesis of other secondary metabolites;Chemical structure transformation maps;Global and overview maps;Membrane transport;Metabolism of cofactors and vitamins;Translation	Environmental Information Processing;Genetic Information Processing;Metabolism
Com_248_pos	L-Leucyl-L-alanine	Amino Acid And Its Derivatives	POS	202.25	C9H18N2O3	3	337400	332200	345400	348700	368100	360000	386900	402900	381100	361600	349300	369400	-	HMDB0304783	-	-	-	-
Com_249_pos	D-Serine	Amino Acid And Its Derivatives	POS	105.09	C3H7NO3	0.851	6000000	6143000	6414000	9505000	9365000	9602000	9597000	9687000	9791000	8250000	7974000	8176000	312-84-5	HMDB0003406	C00740	ko01100//Metabolic pathways;ko00260//Glycine, serine and threonine metabolism;ko01502//Vancomycin resistance	Amino acid metabolism;Drug resistance: antimicrobial;Global and overview maps	Human Diseases;Metabolism
Com_250_pos	Adenine	Organoheterocyclic compounds	POS	135.127	C5H5N5	1.032	66660	37890	79110	41330	24920	56470	32720	43080	39680	41890	47770	36270	73-24-5	HMDB0000034	C00147	ko01100//Metabolic pathways;ko01110//Biosynthesis of secondary metabolites;ko00230//Purine metabolism;ko00908//Zeatin biosynthesis	Global and overview maps;Metabolism of terpenoids and polyketides;Nucleotide metabolism	Metabolism
Com_251_pos	beta-Alanine methyl ester	Amino Acid And Its Derivatives	POS	103.12	C4H9NO2	0.98	4143000	4286000	4308000	3886000	3992000	4099000	3465000	3569000	3078000	4116000	3276000	3943000	--	--	-	-	-	-
Com_252_pos	Tanshinone II B	Terpenoids	POS	310.347	C19H18O4	10.795	5252000	5105000	5133000	5734000	5582000	5554000	3866000	3514000	3462000	4545000	4330000	4541000	-	HMDB0258716	-	-	-	-
Com_253_pos	1,2-dihydrotanshinquinone	Terpenoids	POS	278.302	C18H14O3	13.293	66810	48630	48260	40120	34760	34900	38840	34940	25960	49180	30650	45220	-	HMDB0254643	-	-	-	-
Com_254_pos	Isotanshinone IIA	Terpenoids	POS	294.344	C19H18O3	13.941	123200	148100	134400	136600	99130	126600	154900	118200	138800	117800	101900	110300	--	--	-	-	-	-
Com_255_pos	Neocryptotanshinone	Terpenoids	POS	314.376	C19H22O4	12.151	73540	40660	45240	49990	47320	42340	38740	29730	41610	53090	59540	26070	--	--	-	-	-	-
Com_256_pos	Ferruginol	Terpenoids	POS	286.452	C20H30O	12.355	6610	9912	21920	2952	7112	10140	6985	5232	7964	10380	6979	3645	--	--	C09092	ko01110//Biosynthesis of secondary metabolites;ko00904//Diterpenoid biosynthesis	Global and overview maps;Metabolism of terpenoids and polyketides	Metabolism
Com_257_pos	1-Aminocyclopropanecarboxylic acid	Phytohormones	POS	101.1	C4H7NO2	0.894	3557000	3443000	3334000	3551000	3557000	3429000	4394000	4209000	4590000	3855000	3631000	3801000	22059-21-8	HMDB0036458	C01234	ko01100//Metabolic pathways;ko01110//Biosynthesis of secondary metabolites;ko01060//Biosynthesis of plant secondary metabolites;ko01070//Biosynthesis of plant hormones;ko00270//Cysteine and methionine metabolism	Amino acid metabolism;Chemical structure transformation maps;Global and overview maps	Metabolism
Com_258_pos	L-Phenylalanine	Amino Acid And Its Derivatives	POS	165.19	C9H11NO2	4.108	48420000	47690000	47450000	68420000	68100000	68170000	95850000	93410000	92980000	70520000	71510000	71400000	-	HMDB0250791	C00079	ko01100//Metabolic pathways;ko01110//Biosynthesis of secondary metabolites;ko01060//Biosynthesis of plant secondary metabolites;ko01230//Biosynthesis of amino acids;ko02010//ABC transporters;ko01061//Biosynthesis of phenylpropanoids;ko01070//Biosynthesis of plant hormones;ko01064//Biosynthesis of alkaloids derived from ornithine, lysine and nicotinic acid;ko01063//Biosynthesis of alkaloids derive…	Amino acid metabolism;Biosynthesis of other secondary metabolites;Chemical structure transformation maps;Global and overview maps;Membrane transport;Metabolism of other amino acids;Translation	Environmental Information Processing;Genetic Information Processing;Metabolism
Com_259_pos	Levodopa	Amino Acid And Its Derivatives	POS	197.19	C9H11NO4	1.019	346400	247300	300100	259800	329100	268000	335800	486800	384500	262500	312000	286800	59-92-7	HMDB0000181	C00355	ko01100//Metabolic pathways;ko01110//Biosynthesis of secondary metabolites;ko01060//Biosynthesis of plant secondary metabolites;ko01063//Biosynthesis of alkaloids derived from shikimate pathway;ko00350//Tyrosine metabolism;ko00950//Isoquinoline alkaloid biosynthesis;ko00965//Betalain biosynthesis	Amino acid metabolism;Biosynthesis of other secondary metabolites;Chemical structure transformation maps;Global and overview maps	Metabolism
Com_260_pos	Przewaquinone A	Terpenoids	POS	310.344	C19H18O4	11.752	292700	261000	248400	374200	331800	300500	224800	173000	227600	241400	295300	251800	--	--	-	-	-	-
Com_261_pos	Tangeretin	Flavonoids	POS	372.37	C20H20O7	11.41	10940	17390	12490	10900	13710	12620	8536	8334	8293	15340	14740	9821	--	--	-	-	-	-
Com_262_pos	6-hydroxy-7,8-dimethoxycoumarin	Phenylpropanoids and polyketides	POS	222.197	C11H10O5	10.21	1586000	1194000	1409000	817200	996800	1105000	778500	948200	1042000	1779000	2011000	1934000	--	--	-	-	-	-
Com_264_pos	p-Aminocinnamic acid	Phenolic acids	POS	163.176	C9H9NO2	4.05	44270	43170	31770	31310	37280	38830	33920	34160	32510	29300	41760	28980	--	--	-	-	-	-
Com_265_pos	Alanine	Amino Acid And Its Derivatives	POS	89.094	C3H7NO2	0.86	224700	231000	213900	282100	322100	373500	474600	459700	497300	403500	299800	382300	302-72-7	HMDB0062251	C01401	ko01100//Metabolic pathways;ko00460//Cyanoamino acid metabolism	Global and overview maps;Metabolism of other amino acids	Metabolism
Com_266_pos	Rhodionin	Flavonoids	POS	448.383	C21H20O11	7.56	5150	6643	7825	9183	15450	15450	11200	5158	7213	8315	12200	9354	--	--	-	-	-	-
Com_267_pos	Paeonol	Organoheterocyclic compounds	POS	166.177	C9H10O3	4.08	134000	164800	167400	246100	224900	199600	312300	276000	309600	245300	223700	227600	-	HMDB0256081	-	-	-	-
Com_268_pos	Angelol A	Phenylpropanoids and polyketides	POS	376.406	C20H24O7	11.11	82170	283900	174300	68210	269900	171700	41350	140800	188300	108100	98210	94950	--	--	-	-	-	-
Com_269_pos	Angelol K	Phenylpropanoids and polyketides	POS	376.406	C20H24O7	11.12	231600	929500	686000	246000	958700	523000	157200	445000	684100	384300	317800	361400	--	--	-	-	-	-
Com_270_pos	3alpha-Dihydrocadambine	Organoheterocyclic compounds	POS	546.574	C27H34N2O10	6.61	114900	75510	135500	104600	39190	58900	37380	40190	34770	66880	53500	76470	--	--	-	-	-	-
Com_271_pos	(+)-Tetrandrine	Alkaloids and derivatives	POS	622.762	C38H42N2O6	6.53	892200	888600	865900	650300	618900	689800	580000	503400	540100	648900	682300	619100	--	--	C09654	ko01063//Biosynthesis of alkaloids derived from shikimate pathway;ko00950//Isoquinoline alkaloid biosynthesis	Biosynthesis of other secondary metabolites;Chemical structure transformation maps	Metabolism
Com_272_pos	Furanodiene	Terpenoids	POS	216.323	C15H20O	11.23	76790	62030	76720	73740	70600	73720	71360	62230	69140	44690	83300	69990	-	HMDB0036769	-	-	-	-
Com_273_pos	Podophyllotoxin	Phenylpropanoids and polyketides	POS	414.412	C22H22O8	11.55	14370	18770	16120	11800	7364	13090	11670	9544	15070	7252	10090	8001	-	HMDB0246672	C10874	ko01100//Metabolic pathways;ko01110//Biosynthesis of secondary metabolites;ko01061//Biosynthesis of phenylpropanoids	Chemical structure transformation maps;Global and overview maps	Metabolism
Com_274_pos	Hecogenin	Terpenoids	POS	430.628	C27H42O4	6.08	952900	1239000	1861000	2077000	1626000	3002000	3328000	2304000	2152000	2064000	1039000	1891000	115921-09-0	HMDB0038824	C08902	ko01060//Biosynthesis of plant secondary metabolites	Chemical structure transformation maps	Metabolism
Com_275_pos	Pratensein-7-O-glucoside	Flavonoids	POS	462.41	C22H22O11	6.86	389800	324600	842400	780100	351800	728100	781700	1114000	1331000	1021000	768600	609000	--	--	-	-	-	-
Com_276_pos	Tigogenin	Terpenoids	POS	416.645	C27H44O3	7.47	11280	9726	6823	15200	16470	11040	20710	12550	15820	10100	10300	18410	-	HMDB0251863	-	-	-	-
Com_277_pos	pteroside A	Carbohydrates And Its Derivatives	POS	410.464	C21H30O8	5.73	76830	62800	91330	106400	120400	115000	21610	15630	27810	60210	95300	69770	35910-15-7	HMDB0030758	-	-	-	-
Com_278_pos	Leucine	Amino Acid And Its Derivatives	POS	131.175	C6H13NO2	2.1	527900	530500	511500	730500	729800	676800	1381000	1393000	1411000	876000	831100	819600	61-90-5	HMDB0000687	-	-	-	-
Com_279_pos	Brucine	Alkaloids and derivatives	POS	394.471	C23H26N2O4	5.91	7389	5246	5296	10940	7851	2757	13070	13550	6495	12150	6073	12580	-	HMDB0249406	-	-	-	-
Com_281_pos	3-[(Carboxycarbonyl)amino]-L-alanine	Organic Acid And Its Derivatives	POS	176.129	C5H8N2O5	0.84	53420	36960	50240	29690	41140	61810	52840	30600	57650	18890	32240	26870	--	--	-	-	-	-
Com_282_pos	Kaempferol-3-gentiobioside	Flavonoids	POS	610.525	C27H30O16	6.28	7612000	7248000	7256000	9163000	10620000	10270000	12440000	11610000	11280000	9889000	9276000	10040000	-	HMDB0303606	-	-	-	-
Com_283_pos	Kaempferol-3-O-rutinoside	Flavonoids	POS	594.526	C27H30O15	6.51	789000	780300	689000	1182000	1628000	1234000	1434000	1834000	1550000	1369000	1534000	1280000	17297-56-2	HMDB0037574	C21833	ko01110//Biosynthesis of secondary metabolites;ko00944//Flavone and flavonol biosynthesis	Biosynthesis of other secondary metabolites;Global and overview maps	Metabolism
Com_284_pos	Neotuberostemonine	Alkaloids and derivatives	POS	375.508	C22H33NO4	11.1	4569000	14230000	11790000	4467000	16400000	9054000	2785000	7303000	11630000	6343000	5678000	6010000	--	--	-	-	-	-
Com_285_pos	vasicine	Alkaloids and derivatives	POS	188.229	C11H12N2O	4.86	210100	197500	228600	221300	207300	195200	384300	411800	377600	257500	247800	248900	-	HMDB0256199	C10733	ko01063//Biosynthesis of alkaloids derived from shikimate pathway	Chemical structure transformation maps	Metabolism
Com_286_pos	lupinine	Alkaloids and derivatives	POS	169.267	C10H19NO	1.54	15250	11350	11180	9596	24860	14740	12490	8368	28560	9260	14970	10870	-	HMDB0304704	C10773	ko01110//Biosynthesis of secondary metabolites;ko01064//Biosynthesis of alkaloids derived from ornithine, lysine and nicotinic acid;ko00960//Tropane, piperidine and pyridine alkaloid biosynthesis	Biosynthesis of other secondary metabolites;Chemical structure transformation maps;Global and overview maps	Metabolism
Com_287_pos	N-acetylglycine	Amino Acid And Its Derivatives	POS	117.043	C4H7NO3	0.91	16890000	16080000	14630000	15720000	19220000	17430000	10500000	11940000	15830000	16280000	16450000	18060000	543-24-8	HMDB0000532	-	-	-	-
Com_288_pos	N-Acetylthreonine	Amino Acid And Its Derivatives	POS	161.069	C6H11NO4	1.73	150200	166100	165400	92930	109200	105400	104700	143500	140800	132800	128900	136900	17093-74-2	HMDB0062557	-	-	-	-
Com_289_pos	7-methylguanine	Organoheterocyclic compounds	POS	165.065	C6H7N5O	4.11	9122000	9168000	9289000	12900000	12830000	13020000	17450000	17760000	17640000	13230000	13610000	12440000	10030-78-1	HMDB0006040	-	-	-	-
Com_290_pos	Tricin 5-O-acetylglucoside	Flavonoids	POS	534.109	C25H26O13	6.1	218200	229800	199700	407000	375700	383300	953900	1103000	1161000	553300	627700	1171000	--	--	-	-	-	-
Com_291_pos	Apigenin-6-C-Glucoside	Flavonoids	POS	432.113	C21H20O10	6.46	1950000	2365000	1808000	2078000	2000000	2098000	1727000	1934000	1850000	2045000	2017000	2132000	--	--	C01714	ko00944//Flavone and flavonol biosynthesis	Biosynthesis of other secondary metabolites	Metabolism
Com_292_pos	Cinnamoyl tyramine	Amino Acid And Its Derivatives	POS	267	C17H17NO2	17.3	4221	3093	4418	11980	4013	4659	6909	3771	4125	3785	4672	5248	--	--	-	-	-	-
Com_293_pos	Histidinol	Amines	POS	141.1	C6H11N3O	0.72	615500	711400	562900	701000	533300	795500	690700	486600	606300	649700	487100	599400	-	HMDB0253185	-	-	-	-
Com_294_pos	Tricin 7-O-acetylglucoside	Flavonoids	POS	534.109	C25H26O13	6.08	229200	244100	259000	472700	530200	528700	1330000	1418000	1152000	701300	724200	752000	--	--	-	-	-	-
Com_295_pos	O-methylnaringenin C-pentoside	Flavonoids	POS	418.1	C21H22O9	0.72	3896	6261	11940	6890	9249	5822	6214	6223	7023	5496	3791	2975	--	--	-	-	-	-
Com_296_pos	C-pentosyl-chrysoeriol 7-O-feruloylhexoside	Flavonoids	POS	770.21	C37H38O18	7.52	39210	48250	47100	183600	139900	126100	123900	120100	135200	107800	103600	115300	--	--	-	-	-	-
Com_297_pos	Tricin O-glycerylhexoside	Flavonoids	POS	566.3	C26H30O14	10.5	9637	16360	12440	3815	10520	11720	7544	3461	5434	6014	5484	4478	--	--	-	-	-	-
Com_298_pos	6-Hydroxymethylherniarin	Phenylpropanoids and polyketides	POS	206.1	C11H10O4	5.96	116100	134000	135300	135600	197500	194100	175300	229700	241600	140500	163300	184100	--	--	-	-	-	-
Com_299_pos	3-Hydroxykynurenine	Amino Acid And Its Derivatives	POS	224.1	C10H12N2O4	5.96	85100	91660	71780	105000	77420	107600	103900	113100	148300	106400	109400	114300	484-78-6	HMDB0000732	-	-	-	-
Com_300_pos	delta-Tridecalactone	Lipids	POS	212.3	C13H24O2	9.2	21840	16370	13450	25420	32450	25120	23090	22570	24490	27990	26610	28900	--	--	-	-	-	-
Com_301_pos	Caffeic aldehyde	Phenylpropanoids and polyketides	POS	164.1	C9H8O3	1.84	2704000	2502000	2638000	3404000	3396000	3389000	6208000	6756000	6773000	4287000	4297000	4053000	--	--	C10945	ko01110//Biosynthesis of secondary metabolites;ko00940//Phenylpropanoid biosynthesis	Biosynthesis of other secondary metabolites;Global and overview maps	Metabolism
Com_302_pos	DGMG (18:2)	Lipids	POS	695.4	C33H58O14	11.8	3349	5963	2326	5750	5114	5829	18920	2195	3764	6495	2738	7031	--	--	-	-	-	-
Com_303_pos	MAG (18:2)	Lipids	POS	354.1	C21H38O4	14.64	35560	29500	27560	29980	24320	39720	22180	31250	34260	33410	33480	29970	--	--	-	-	-	-
Com_304_pos	LysoPC 16:1	Lipids	POS	493.3	C24H48NO7P	11.57	20230	18830	23010	19580	15230	19060	19590	14410	21260	22600	15260	18560	--	--	-	-	-	-
Com_305_pos	N-Caffeoyl putrescine	Phenolic acids	POS	250.1	C13H18N2O3	4.56	18030	24480	26720	7909	7358	8832	35530	41760	47680	16010	23830	42130	--	--	-	-	-	-
Com_306_pos	N-Feruloyl spermidine	Phenolic acids	POS	320.1	C17H26N3O3	17.03	11290	10220	10920	39320	8275	11210	14410	8803	8597	13590	14120	16020	--	--	-	-	-	-
Com_307_pos	O-Feruloyl 4-hydroxylcoumarin	Phenolic acids	POS	338.1	C19H14O6	17.01	35430	29790	27760	122200	28960	30200	45290	32460	29640	41130	36560	39090	--	--	-	-	-	-
Com_308_pos	5-Methoxy-N,N-dimethyltryptamine	Organoheterocyclic compounds	POS	218.1	C13H18N2O	6.58	54000	67040	59030	86160	119900	97950	133400	76530	104900	75060	74850	101000	1019-45-0	HMDB0002004	-	-	-	-
Com_309_pos	2-Aminoadipic acid	Amino Acid And Its Derivatives	POS	161.1	C6H11NO4	0.95	399900	371500	413900	431300	497700	397100	539200	670200	552200	407400	546400	534600	-	HMDB0302754	C00956	ko01100//Metabolic pathways;ko01110//Biosynthesis of secondary metabolites;ko01230//Biosynthesis of amino acids;ko01210//2-Oxocarboxylic acid metabolism;ko00310//Lysine degradation;ko00300//Lysine biosynthesis	Amino acid metabolism;Global and overview maps	Metabolism
Com_310_pos	Aspartic acid di-O-glucoside	Amino Acid And Its Derivatives	POS	457.1	C16H27NO14	0.97	79150	164300	95080	79140	111600	72220	108300	85510	459400	87090	36640	131300	--	--	-	-	-	-
Com_311_pos	N-hexosyl-p-coumaroyl putrescine	Phenolic acids	POS	396.1	C19H28N2O7	17.63	9096	5510	8826	26750	7625	7490	12340	10090	5352	10260	10570	10750	--	--	-	-	-	-
Com_312_pos	p-coumaroyl-cinnamoyl-caffeoyl spermidine	Phenols And Its Derivatives	POS	583.67	C34H37N3O6	4.95	2162	6478	3784	4029	7346	4575	6247	8124	3023	13090	6786	5372	--	--	-	-	-	-
Com_313_pos	N-p-Coumaroyl agmatine	Phenolic acids	POS	276.2	C14H20N4O2	13.08	16210	20310	17560	23380	17970	22020	14950	19580	20950	30560	20970	25350	--	--	-	-	-	-
Com_314_pos	Agmatine	Amines	POS	130.1	C5H14N4	0.92	111300	99590	122600	84420	93130	111900	81880	94230	88620	101700	124800	129500	-	HMDB0246298	C00179	ko01100//Metabolic pathways;ko00330//Arginine and proline metabolism	Amino acid metabolism;Global and overview maps	Metabolism
Com_316_pos	Syringetin 3-O-hexoside	Flavonoids	POS	508.1	C23H24O13	0.98	940200	1165000	921600	1181000	600200	1222000	1824000	735300	1620000	1585000	1043000	1305000	--	--	-	-	-	-
Com_317_pos	Luteolin O-sinapoylhexoside	Flavonoids	POS	654	C32H30O15	7.63	116800	111300	133800	204900	164400	161100	119800	155900	144200	111400	126100	113900	--	--	-	-	-	-
Com_318_pos	Chrysoeriol O-sinapoylhexoside	Flavonoids	POS	668	C33H32O15	7.8	31480	32890	35600	43320	41160	46850	28480	20030	38740	29800	32610	34210	--	--	-	-	-	-
Com_319_pos	C-hexosyl-luteolin O-hexosyl-O-pentoside	Flavonoids	POS	742.1	C32H38O20	0.72	26700	20330	18280	27100	13310	17690	14820	19060	17240	19750	17710	24760	--	--	-	-	-	-
Com_320_pos	Chrysoeriol 6-C-hexoside 8-C-hexoside-O-hexoside	Flavonoids	POS	786.1	C34H42O21	0.95	38560	44580	58440	51560	58410	44620	59530	71840	53160	56360	45900	62160	--	--	-	-	-	-
Com_321_pos	Luteolin 8-C-hexosyl-O-hexoside	Flavonoids	POS	610.2	C27H30O16	6.4	40570	38650	46660	61650	62270	71530	81670	89820	70410	59310	46880	76510	--	--	-	-	-	-
Com_322_pos	C-hexosyl-apigenin C-pentoside	Flavonoids	POS	564.1	C26H28O14	6.07	221400	170300	211900	198500	201000	204700	129200	139500	86720	231900	181200	142100	--	--	-	-	-	-
Com_323_pos	Quercetin 7-O-rutinoside	Flavonoids	POS	610.2	C27H30O16	6.4	71780	72000	54320	95050	99970	112400	298900	161100	165000	70710	181800	119800	--	--	-	-	-	-
Com_324_pos	5-O-p-Coumaroyl shikimic acid	Phenolic acids	POS	320.1	C16H16O7	1	12854	11596	11073	16280	7309	7511	32280	14240	14510	13520	10220	7429	--	--	-	-	-	-
Com_325_pos	4-Methyl-5-thiazoleethanol	Organoheterocyclic compounds	POS	143.1	C6H9NOS	3.95	7633	12140	8959	10320	13120	14980	16190	9161	11660	16300	10530	15120	137-00-8	HMDB0032985	C04294	ko01100//Metabolic pathways;ko00730//Thiamine metabolism	Global and overview maps;Metabolism of cofactors and vitamins	Metabolism
Com_326_pos	Gallocatechin-gallocatechin	Flavonoids	POS	610.2	C30H26O14	6.24	9623000	10640000	9682000	11520000	12360000	12560000	15050000	14560000	15050000	12550000	12310000	12180000	--	--	-	-	-	-
Com_328_pos	LysoPC 18:3	Lipids	POS	517.3	C26H48NO7P	12.56	211300	215200	147300	221200	132200	155000	126600	84580	71760	194600	130500	160000	--	--	-	-	-	-
Com_329_pos	LysoPC 12:1	Lipids	POS	439.1	C20H36NO7P	1.5	44200	32490	44770	30620	21890	30830	19600	45270	45430	40420	27970	37710	--	--	-	-	-	-
Com_330_pos	LysoPC 18:3 (2n isomer)	Lipids	POS	517.2	C26H48NO7P	11.33	37340	21060	25450	18190	8057	7950	14425	11115	11568	15190	12910	10160	--	--	-	-	-	-
Com_331_pos	LysoPC 18:2 (2n isomer)	Lipids	POS	519	C26H50NO7P	11.95	27080	17770	21560	11257	6552	7860	10584	7249	8987	4016	6925	3640	--	--	-	-	-	-
Com_332_pos	LysoPE 18:2 (2n isomer)	Lipids	POS	477.6	C23H44NO7P	12.08	6116	8514	4889	8014	6617	14290	8844	6343	7683	5682	8220	9084	--	--	-	-	-	-
Com_333_pos	Punicic acid	Lipids	POS	278.3	C18H30O2	12.65	495900	446700	430800	607500	571400	560000	500100	541500	496300	477000	498000	485800	544-72-9	HMDB0030963	-	-	-	-
Com_334_pos	trans-zeatin N-glucoside	Phytohormones	POS	381.2	C16H23N5O6	4.62	22560	33720	23360	40200	47360	56620	50600	66610	34710	36940	54960	35690	--	--	-	-	-	-
Com_335_pos	trans-zeatin 9-O-glucoside	Phytohormones	POS	381.1	C16H23N5O6	4.49	11020	18850	12050	16340	12440	14860	25070	21920	15640	15280	19930	13800	--	--	-	-	-	-
Com_336_pos	N-Feruloyl putrescine	Phenols And Its Derivatives	POS	264.1	C14H20N2O3	5.1	89720	66680	80060	70130	60990	76510	212000	217100	229600	113300	127700	134200	--	--	-	-	-	-
Com_337_pos	Feruloylputrescine	Phenolic acids	POS	264.1	C14H20N2O3	5.04	210200	215000	223300	147300	178100	166000	526200	527400	505100	314700	306900	309200	501-13-3	HMDB0033463	C10497	ko01100//Metabolic pathways;ko00330//Arginine and proline metabolism	Amino acid metabolism;Global and overview maps	Metabolism
Com_339_pos	iP7G	Phytohormones	POS	365.2	C16H23N5O5	1	4188000	3827000	3955000	3540000	4006000	3813000	3353000	4082000	3740000	3202000	4018000	3750000	--	--	-	-	-	-
Com_340_pos	Phellodensin F	Flavonoids	POS	502.2	C26H30O10	7.01	18730	32790	20630	54580	51490	49560	21120	36460	46040	35310	45450	27230	--	--	-	-	-	-
Com_341_pos	Octadecadien-6-ynoic acid	Lipids	POS	276.2	C18H28O2	12.1	2725000	2755000	2733000	2862000	2827000	2750000	3055000	2925000	2941000	2708000	2895000	2885000	--	--	-	-	-	-
Com_342_pos	4-Hydroxy-3,5-diisopropylbenzaldehyde	Organic Acid And Its Derivatives	POS	206.2	C13H18O2	6.07	30640	40750	29576	41700	28840	38490	36260	42820	32880	21790	28040	24380	--	--	-	-	-	-
Com_343_pos	MGMG (18:2)	Lipids	POS	516.7	C27H48O9	12.8	19630	13350	13490	35210	29250	27370	32090	23500	56280	30730	26780	26420	--	--	-	-	-	-
Com_344_pos	Octadeca-11E,13E,15Z-trienoic acid	Lipids	POS	278.2	C18H30O2	13.5	3797000	3592000	4108000	3942000	3953000	3367000	3350000	3808000	3426000	3712000	3827000	3083000	--	--	-	-	-	-
Com_346_pos	Cocamidopropyl betaine	Alkaloids and derivatives	POS	342.1	C19H38N2O3	9.91	125900	116200	106500	160600	145800	146100	162400	125800	131700	139600	122500	159200	--	--	-	-	-	-
Com_347_pos	LysoPC 15:0	Lipids	POS	481.3	C23H48NO7P	11.94	28820	23570	16320	31570	34010	29320	13320	6633	4652	29860	27900	31570	--	--	-	-	-	-
Com_348_pos	MAG (18:1)	Lipids	POS	356.2	C21H40O4	15.2	31610	25280	27820	44960	36010	45900	32510	22230	15660	37670	38780	39410	--	--	-	-	-	-
Com_349_pos	MAG (18:3)	Lipids	POS	352.2	C21H36O4	12.12	1922000	2009000	1998000	4037000	3846000	4075000	4875000	4819000	4496000	3595000	3557000	3479000	--	--	-	-	-	-
Com_350_pos	LysoPC 14:0 (2n isomer)	Lipids	POS	467.3	C22H46NO7P	11.36	6037	5699	2184	5637	3464	9894	4118	3943	3227	3687	4510	7884	--	--	-	-	-	-
Com_351_pos	LysoPC 16:0 (2n isomer)	Lipids	POS	495.33	C24H50NO7P	12.55	354000	346100	327800	397400	284900	289600	227200	155200	162400	402500	367800	327500	--	--	-	-	-	-
Com_352_pos	LysoPC 18:0	Lipids	POS	523.36	C26H54NO7P	13.8	19930	13790	12300	27740	8583	11770	10440	6346	8592	17860	16040	20570	--	--	-	-	-	-
Com_353_pos	Cucurbitacin I	Terpenoids	POS	514.293	C30H42O7	0.67	25090	14870	22710	19730	21520	27380	23590	9522	7334	27830	25590	19800	-	HMDB0250582	C08800	ko01110//Biosynthesis of secondary metabolites	Global and overview maps	Metabolism
Com_354_pos	Asp-phe	Amino Acid And Its Derivatives	POS	280.106	C13H16N2O5	5.12	56640	50640	53900	51410	55670	62780	66560	51000	67870	68170	78770	57320	13433-09-5	HMDB0000706	-	-	-	-
Com_355_pos	6-Aminocaproic acid	Lipids	POS	131.095	C6H13NO2	2.07	699700	711200	717700	1049000	1072000	1116000	2024000	2066000	1979000	1261000	1390000	1324000	60-32-2	HMDB0001901	C02378	ko01100//Metabolic pathways;ko01120//Microbial metabolism in diverse environments	Global and overview maps	Metabolism
Com_356_pos	Diethyl glutarate	Lipids	POS	188.105	C9H16O4	0.67	143700000	138200000	140100000	117900000	121300000	125000000	115400000	116600000	119700000	129200000	123300000	134700000	-	HMDB0059879	-	-	-	-
Com_357_pos	DL-threitol	Carbohydrates And Its Derivatives	POS	122.058	C4H10O4	0.67	34740	260000	48110	32910	265900	19290	30960	72310	25470	55830	20690	72090	--	--	-	-	-	-
Com_358_pos	Lactucin	Organoheterocyclic compounds	POS	276.1	C15H16O5	0.67	83400	89010	79750	71740	72820	92710	82290	76420	72680	87340	105200	92460	1891-29-8	HMDB0035814	-	-	-	-
Com_359_pos	Quinone	Organooxygen compounds	POS	108.021	C6H4O2	0.93	1990000	2330000	2150000	2226000	1910000	2261000	2351000	2362000	2365000	2371000	2148000	2298000	106-51-4	HMDB0003364	-	-	-	-
Com_360_pos	(5-L-Glutamyl)-L-amino acid	Amino Acid And Its Derivatives	POS	218.09	C8H14N2O5	1.01	204000	283800	219200	156000	133100	222800	303900	161500	258200	249000	186800	244200	--	--	C03740	ko01100//Metabolic pathways;ko00480//Glutathione metabolism	Global and overview maps;Metabolism of other amino acids	Metabolism
Com_361_pos	Methionine sulfoxide	Amino Acid And Its Derivatives	POS	165.046	C5H11NO3S	0.75	38380	41270	36030	73620	78390	70040	77160	86950	85120	51380	81050	76150	3226-65-1	HMDB0002005	C02989	ko01100//Metabolic pathways;ko00270//Cysteine and methionine metabolism	Amino acid metabolism;Global and overview maps	Metabolism
Com_362_pos	Enterodiol	Phenylpropanoids and polyketides	POS	302.152	C18H22O4	16.98	9327	7669	7364	31670	8612	6672	12560	7277	6273	10830	10570	11220	80226-00-2	HMDB0005056	-	-	-	-
Com_363_pos	7-Methylxanthine	Organoheterocyclic compounds	POS	166.049	C6H6N4O2	4.68	21290	38780	21180	11230	17450	20790	20480	31990	32590	21060	26240	31370	552-62-5	HMDB0001991	C16353	ko01100//Metabolic pathways;ko01110//Biosynthesis of secondary metabolites;ko01120//Microbial metabolism in diverse environments;ko00232//Caffeine metabolism	Biosynthesis of other secondary metabolites;Global and overview maps	Metabolism
Com_364_pos	Methylguanidine	Amines	POS	73.0971	C2H7N3	0.84	150600	167500	141700	225500	205100	229900	286300	263900	291100	211100	216700	233700	471-29-4	HMDB0001522	-	-	-	-
Com_365_pos	1,4-dihydro-1-Methyl-4-oxo-3-pyridinecarboxamide	Organoheterocyclic compounds	POS	152.059	C7H8N2O2	1.66	27500	32010	17860	37710	60650	37860	50050	28600	48650	39120	20360	38530	769-49-3	HMDB0004194	C05843	ko01100//Metabolic pathways;ko00760//Nicotinate and nicotinamide metabolism	Global and overview maps;Metabolism of cofactors and vitamins	Metabolism
Com_366_pos	Peonidin O-hexoside	Flavonoids	POS	463.123	C22H23O11	6.8	523800	600900	599500	1326000	796400	557800	1696000	767400	400000	852700	647900	830900	--	--	-	-	-	-
Com_367_pos	Coumaroyl choline	Phenylpropanoids and polyketides	POS	250	C14H20NO3	5.29	9938	7168	11120	21210	16060	15510	12890	20680	13810	13070	19670	24900	--	--	-	-	-	-
Com_368_pos	Delphinidin 3-O-Rutinoside	Flavonoids	POS	611.5	C27H31O16	6.35	51490	54890	28130	54210	84150	106700	67010	75190	164500	76950	38610	41680	15674-58-5	HMDB0038001	C16315	ko00942//Anthocyanin biosynthesis	Biosynthesis of other secondary metabolites	Metabolism
Com_369_pos	(-)-N-[3',4'-Dihydroxy-(E)-cinnamoyl]-L-glutamic acid	Amino Acid And Its Derivatives	POS	309.271	C14H15N1O7	16.07	366500	166300	176600	1258000	420300	399200	525600	307200	206500	555700	528600	541400	--	--	-	-	-	-
Com_370_pos	(-)-Norepinephrine N-hexoside	Carbohydrates And Its Derivatives	POS	331.32	C14H21NO8	1.05	237400	210500	238300	483900	623700	469700	336300	513300	358400	288600	473200	401300	--	--	-	-	-	-
Com_371_pos	1-Linoleoyl-Rac-Glycerol	Lipids	POS	354.524	C21H38O4	12.05	147000	97230	108100	180200	272900	232600	73380	63920	82490	122500	134000	180300	--	--	-	-	-	-
Com_372_pos	1-Methyladenine	Organoheterocyclic compounds	POS	149.153	C6H7N5	1.05	51740	16840	12090	42110	33960	53920	85340	23330	75550	44850	37240	37020	5142-22-3	HMDB0011599	-	-	-	-
Com_373_pos	2'-Deoxycytidine	Nucleotide And Its Derivates	POS	227.217	C9H13N3O4	1.18	71400	108200	68650	111500	188900	266200	221300	95260	164100	106200	188800	168300	951-77-9	HMDB0000014	C00881	ko01100//Metabolic pathways;ko02010//ABC transporters;ko00240//Pyrimidine metabolism	Global and overview maps;Membrane transport;Nucleotide metabolism	Environmental Information Processing;Metabolism
Com_374_pos	Hydroxycinnamate	Phenolic acids	POS	164.158	C9H8O3	5.54	94490	87560	142000	129100	145600	106600	294700	230500	193800	124500	164900	154800	501-98-4	HMDB0002035	C00811	ko01100//Metabolic pathways;ko01110//Biosynthesis of secondary metabolites;ko01061//Biosynthesis of phenylpropanoids;ko00940//Phenylpropanoid biosynthesis;ko01220//Degradation of aromatic compounds;ko00350//Tyrosine metabolism;ko00950//Isoquinoline alkaloid biosynthesis;ko00130//Ubiquinone and other terpenoid-quinone biosynthesis	Amino acid metabolism;Biosynthesis of other secondary metabolites;Chemical structure transformation maps;Global and overview maps;Metabolism of cofactors and vitamins	Metabolism
Com_375_pos	2-Methyladenosine	Nucleotide And Its Derivates	POS	281.268	C11H15N5O4	1.05	417400	227900	408100	660300	477400	880200	927300	565000	996400	680600	716700	580600	--	--	-	-	-	-
Com_376_pos	3,7-Dimethoxykaempferol-C-glucoside	Flavonoids	POS	476.2	C23H24O11	6.45	83530	79740	82270	182400	134300	58020	83160	104700	161100	76570	84880	141200	--	--	-	-	-	-
Com_377_pos	3-Carbamyl-1-Methylpyridinium Chloride	Organoheterocyclic compounds	POS	172.612	C7H9ClN2O	0.98	28390	31000	31640	32580	14750	27380	33960	32530	34940	32760	32070	43170	--	--	-	-	-	-
Com_378_pos	3-Hydroxy-3-Methylpentane-1,5-Dioic Acid	Amino Acid And Its Derivatives	POS	162.141	C6H10O5	5.9	168000	200100	251500	400500	390800	303600	347700	451200	362400	362800	331100	271600	--	--	-	-	-	-
Com_379_pos	4,6-Dihydroxyquinoline O-hexoside	Alkaloids and derivatives	POS	323.303	C15H17NO7	1.09	317400	190300	262200	276500	223000	228100	336300	202000	232900	205400	220100	201300	--	--	-	-	-	-
Com_380_pos	4-Hydroxy-6-methylquinoline-3-carboxylic acid	Organoheterocyclic compounds	POS	203.194	C11H9NO3	13.14	26500	28720	35050	39350	29880	32200	26000	29330	34930	29760	25390	45680	--	--	-	-	-	-
Com_381_pos	4-Pyridoxate	Organoheterocyclic compounds	POS	183.161	C8H9NO4	2.91	17140	18050	20970	27500	22770	21080	30750	30070	29540	28700	24590	26430	82-82-6	HMDB0000017	C00847	ko01100//Metabolic pathways;ko01120//Microbial metabolism in diverse environments;ko00750//Vitamin B6 metabolism	Global and overview maps;Metabolism of cofactors and vitamins	Metabolism
Com_382_pos	4-Pyridoxic acid O-hexoside	Vitamins	POS	345.306	C14H19NO9	1.66	115000	132600	111900	92520	98600	82960	119500	123700	123100	122400	83900	85980	--	--	-	-	-	-
Com_383_pos	5-Sulfanyl-1-pentanesulfonamide	Amines	POS	183.29	C5H13NO2S2	15.17	64810	55140	34910	123200	89720	64900	88090	72910	65630	86210	84470	84710	--	--	-	-	-	-
Com_384_pos	8-Chlro-1-tetrahydronorharmanone	Organoheterocyclic compounds	POS	220.655	C11H9ClN2O	2.67	1998000	2029000	2038000	1972000	1979000	1902000	2080000	2059000	2099000	2113000	2076000	2076000	--	--	-	-	-	-
Com_385_pos	9,17-Octadecadiene-12,14-diyne-1,11,16-triol	Lipids	POS	290.397	C18H26O3	13.78	19590	15700	15320	32990	30630	23810	19570	21800	18520	22230	20200	17720	--	--	-	-	-	-
Com_386_pos	Abscisic acid glucose ester	Phytohormones	POS	426.458	C21H30O9	5	140900	106400	150000	252100	183700	195700	447600	423000	459700	299900	302900	255300	--	--	C15970	ko01100//Metabolic pathways;ko01110//Biosynthesis of secondary metabolites;ko00906//Carotenoid biosynthesis	Global and overview maps;Metabolism of terpenoids and polyketides	Metabolism
Com_387_pos	Adenosine O-ribose	Nucleotide And Its Derivates	POS	399.39	C15H21N5O8	3.45	23180	22360	28920	45570	48250	30240	30090	31130	32670	38340	31660	35480	--	--	-	-	-	-
Com_388_pos	Ambroxane	Organoheterocyclic compounds	POS	236.393	C16H28O	14.01	31870	12260	11810	8189	12880	8890	25750	11540	10260	16620	10430	11830	--	--	-	-	-	-
Com_390_pos	Apigenin O-malonylhexoside	Flavonoids	POS	518.431	C24H22O13	7.46	40530	35790	34900	36440	34230	47740	37490	43340	53420	38630	38240	38250	--	--	-	-	-	-
Com_391_pos	Apo-13-zeaxanthinone	Organoheterocyclic compounds	POS	274.4	C18H26O2	8.84	46610	38010	36190	53360	54200	56660	59810	75380	64910	57970	43260	55240	-	HMDB0302026	-	-	-	-
Com_392_pos	Arabidopyl ketoadipic acid	Organic Acid And Its Derivatives	POS	338.27	C15H14O9	15.19	15800	13230	11990	38010	23620	23810	13550	8254	9677	18780	21410	19660	--	--	-	-	-	-
Com_393_pos	Arabidopyl shikimic acid	Alcohols and polyols	POS	352.29	C16H16O9	13.8	4535	4323	5985	4682	5392	5888	5193	3569	4063	4843	4952	5823	--	--	-	-	-	-
Com_394_pos	B Eupalinolide	Terpenoids	POS	462.49	C24H30O9	1.11	530500	430400	638800	374700	521300	372200	325600	509400	393300	387300	585700	377000	--	--	-	-	-	-
Com_395_pos	(-)-Borneol	Terpenoids	POS	154.249	C10H18O	1.06	191600	156600	232300	173500	179900	202500	149300	226300	164100	203000	251500	159000	--	--	-	-	-	-
Com_396_pos	C-hexosyl-apigenin O-feruloylhexoside	Flavonoids	POS	770.69	C37H38O18	7.16	42320	31250	38330	117600	117500	112600	129200	137900	135900	118800	95340	102900	--	--	-	-	-	-
Com_397_pos	C-hexosyl-chrysoeriol O-caffeoylhexoside	Flavonoids	POS	786.68	C37H38O19	6.37	56490	60790	61930	73040	106500	44140	116200	123200	68880	67230	69620	95250	--	--	-	-	-	-
Com_398_pos	C-hexosyl-chrysoeriol O-feruloylhexoside	Flavonoids	POS	800.71	C38H40O19	6.85	9271	3815	6744	17040	9512	5815	11680	10450	13070	10780	20510	11100	--	--	-	-	-	-
Com_399_pos	C-hexosyl-luteolin O-feruloylhexoside	Flavonoids	POS	786.68	C37H38O19	6.38	5290	8624	5765	20890	21280	29540	8565	14970	20410	15930	17250	12610	--	--	-	-	-	-
Com_400_pos	C-hexosyl-tricetin O-pentoside	Flavonoids	POS	612.49	C26H28O17	7.02	46480	47960	43270	43700	59580	60040	132600	129000	99760	66990	67010	92230	--	--	-	-	-	-
Com_401_pos	Chinese bittersweet alkaloid II	Alkaloids and derivatives	POS	322.4	C18H30N2O3	6.13	20950	15590	13250	16520	19900	18510	22280	12520	19690	36270	17920	21210	--	--	-	-	-	-
Com_402_pos	Chrysin O-malonylhexoside	Flavonoids	POS	502.431	C24H22O12	7.59	45630	39590	41280	24150	21080	24720	25860	29430	14330	20710	37910	26070	--	--	-	-	-	-
Com_403_pos	Chrysoeriol 5-O-hexoside	Flavonoids	POS	462.404	C22H22O11	7.18	101500	106900	127100	148500	125600	168200	211700	154800	184400	117800	186100	149100	--	--	-	-	-	-
Com_404_pos	Chrysoeriol 7-O-rutinoside	Flavonoids	POS	608.545	C28H32O15	6.94	2196000	2081000	2164000	3662000	3312000	2932000	5276000	4746000	4690000	3811000	3750000	3864000	--	--	-	-	-	-
Com_405_pos	C-pentosyl-apigenin O-feruloylhexoside	Flavonoids	POS	740.66	C36H36O17	7.26	11080	8516	3104	46150	27730	31660	34480	56230	50310	17720	22330	34070	--	--	-	-	-	-
Com_406_pos	C-pentosyl-C-hexosyl-apigenin	Flavonoids	POS	564.49	C26H28O14	6.05	264500	263300	222400	221500	318700	223600	156200	208900	167700	224500	242300	256100	--	--	-	-	-	-
Com_407_pos	C-pentosyl-luteolin-C-hexoside	Flavonoids	POS	580.49	C26H28O15	6.38	4986000	5076000	4817000	7352000	6141000	7012000	9986000	9082000	8098000	6252000	5738000	7675000	--	--	-	-	-	-
Com_408_pos	Cyanidin O-rutinoside	Flavonoids	POS	595.52	C27H31O15	6.66	2523000	2266000	2245000	4152000	2654000	3256000	1299000	2552000	2597000	4683000	3853000	2982000	--	--	C08620	ko00942//Anthocyanin biosynthesis	Biosynthesis of other secondary metabolites	Metabolism
Com_409_pos	D-(+)-Octopine	Amino Acid And Its Derivatives	POS	246.264	C9H18N4O4	0.73	25520	23660	25970	24700	27000	30880	21490	21580	27800	27880	25070	20420	--	--	C04137	ko01100//Metabolic pathways;ko02010//ABC transporters;ko00330//Arginine and proline metabolism	Amino acid metabolism;Global and overview maps;Membrane transport	Environmental Information Processing;Metabolism
Com_410_pos	Denin	Lipids	POS	676.79	C33H56O14	11.46	5659	12270	11750	16460	11420	13600	21520	21070	46740	11330	18180	10510	--	--	-	-	-	-
Com_411_pos	DHZROG	Phytohormones	POS	515.514	C21H33N5O10	1.01	20120	17760	16290	26810	16770	13310	7799	21980	12950	12740	17320	20460	--	--	-	-	-	-
Com_412_pos	di-C,C-hexosyl-apigenin	Flavonoids	POS	594.518	C27H30O15	5.82	104400	108000	146100	147600	144500	149500	111300	132200	118800	123800	129900	120100	--	--	-	-	-	-
Com_413_pos	di-C,C-hexosyl-apigenin derivative	Flavonoids	POS	594.518	C27H30O15	6.36	8512000	8599000	9127000	9177000	8411000	8213000	7605000	8558000	7866000	7579000	9337000	9131000	--	--	-	-	-	-
Com_414_pos	di-C,C-hexosyl-methylluteolin	Flavonoids	POS	624.544	C28H32O16	5.81	429900	381200	469600	722700	562900	639300	839800	844600	893500	733800	656300	649300	--	--	-	-	-	-
Com_415_pos	di-C,C-pentosyl-apigenin	Flavonoids	POS	534.47	C25H26O13	6.59	719700	607400	527900	553100	636900	631100	483300	403400	473100	568100	660500	606200	--	--	-	-	-	-
Com_416_pos	Dihydroxy tomatidine-O-hexosyl-O-rhamnoside	Alkaloids and derivatives	POS	755.93	C39H65NO13	5.65	7034	3957	6529	9207	18250	15820	4294	13330	12640	5781	4481	9456	--	--	-	-	-	-
Com_417_pos	Dl-2-Aminooctanoic Acid	Amino Acid And Its Derivatives	POS	159.226	C8H17NO2	1.23	4669000	4217000	4872000	3575000	3903000	3508000	4398000	4261000	4368000	3922000	4843000	4005000	644-90-6	HMDB0000991	-	-	-	-
Com_418_pos	DL-threo-beta-Methylaspartic acid	Amino Acid And Its Derivatives	POS	147.129	C5H9NO4	0.89	40910	25880	25540	30300	16770	31850	27880	43670	43650	35080	18080	22220	--	--	-	-	-	-
Com_419_pos	Docosanoic acid	Lipids	POS	340.584	C22H44O2	1.08	16950	35330	39790	35700	28300	50860	19710	32660	54430	45210	40450	26060	-	HMDB0304269	C08281	ko01040//Biosynthesis of unsaturated fatty acids;ko00073//Cutin, suberine and wax biosynthesis	Lipid metabolism	Metabolism
Com_420_pos	D-Sorbitol	Carbohydrates And Its Derivatives	POS	182.172	C6H14O6	0.89	666700	546600	651300	488200	524400	462100	502700	460300	515900	461000	558900	562800	50-70-4	HMDB0000247	C00794	ko01100//Metabolic pathways;ko02010//ABC transporters;ko00052//Galactose metabolism;ko00051//Fructose and mannose metabolism	Carbohydrate metabolism;Global and overview maps;Membrane transport	Environmental Information Processing;Metabolism
Com_421_pos	Eriodictyol C-hexoside	Flavonoids	POS	450.399	C21H22O11	6.21	9079	10800	11220	10790	17620	11760	12480	12500	25420	16310	10960	16970	--	--	-	-	-	-
Com_422_pos	Eriodictyol C-hexoside	Phenolic acids	POS	356.32	C16H20O9	5.86	29320	25270	14240	7997	14880	16610	32410	18250	17540	21250	19490	14330	--	--	-	-	-	-
Com_423_pos	Glu-Glu	Amino Acid And Its Derivatives	POS	276.243	C10H14N2O7	0.99	97610	50260	102200	65770	79460	35970	69630	107200	48910	77210	54530	60770	3929-61-1	HMDB0028818	-	-	-	-
Com_424_pos	Oxidized glutathione	Amino Acid And Its Derivatives	POS	612.6	C20H32N6O12S2	1.06	7352	7372	8070	6439	7311	6432	8573	2709	6966	3763	3286	3742	15718-51-1	HMDB0011691	C00127	ko01100//Metabolic pathways;ko00480//Glutathione metabolism	Global and overview maps;Metabolism of other amino acids	Metabolism
Com_425_pos	GDP-L-fucose	Nucleotide And Its Derivates	POS	589.342	C16H25N5O15P2	4.13	10420	7587	4589	5055	6344	10350	6245	3977	5040	8908	8779	4027	15839-70-0	HMDB0001095	C00325	ko01100//Metabolic pathways;ko00520//Amino sugar and nucleotide sugar metabolism;ko00051//Fructose and mannose metabolism	Carbohydrate metabolism;Global and overview maps	Metabolism
Com_426_pos	Hydroxytomatidine	Alkaloids and derivatives	POS	431.65	C27H45NO3	0.99	13010	7104	7159	14550	19460	16660	7398	16270	11890	17620	6944	19200	--	--	-	-	-	-
Com_427_pos	IAA-Asp	Phytohormones	POS	290.271	C14H14N2O5	6.78	2961000	2954000	2993000	1450000	1603000	1434000	1566000	1655000	1680000	1949000	1975000	2086000	--	--	-	-	-	-
Com_428_pos	IAA-Glu	Phytohormones	POS	304.298	C15H16N2O5	0.72	168100	159200	150400	114400	169400	126300	152000	127500	147600	127800	151400	122100	-	HMDB0304379	-	-	-	-
Com_429_pos	Irisolidone 7-O-beta-d-glucoside	Flavonoids	POS	476.43	C23H24O11	0.97	47570	42240	57090	34120	38100	46530	48200	57010	56450	57210	55330	41200	--	--	-	-	-	-
Com_430_pos	Isorhamnetin rutinose	Flavonoids	POS	624.54	C28H32O16	6.7	72000	90850	52550	310600	92110	222900	106300	174200	163200	179800	106400	50710	--	--	-	-	-	-
Com_431_pos	Kaempferol 3-O-glucoside-2��-O-rhamnoside	Flavonoids	POS	594.526	C27H30O15	6.08	274800	227200	241700	362200	281000	298300	589000	559700	592400	308000	371500	320500	--	--	-	-	-	-
Com_432_pos	L-Homocystine	Amino Acid And Its Derivatives	POS	268.354	C8H16N2O4S2	2.5	9096000	9008000	9564000	9058000	9218000	8610000	8818000	9009000	8739000	9088000	9447000	9420000	626-72-2	HMDB0000676	C01817	ko00270//Cysteine and methionine metabolism	Amino acid metabolism	Metabolism
Com_433_pos	Limocitrin O-hexoside	Flavonoids	POS	508.43	C23H24O13	0.97	1253000	1868000	1206000	1596000	986200	1609000	2441000	1459000	2189000	1774000	877800	2470000	--	--	-	-	-	-
Com_434_pos	LPC(1-acyl 16:0)	Lipids	POS	495.63	C24H50NO7P	12.59	241700	210000	211400	252400	193300	205900	159800	92320	88110	249100	219600	214700	--	--	-	-	-	-
Com_435_pos	LPC(1-acyl 16:1)	Lipids	POS	493.61	C24H48NO7P	11.54	19250	15770	17140	20780	14480	16160	14220	17150	16970	25930	23490	19250	--	--	-	-	-	-
Com_436_pos	LPC(1-acyl 18:2)	Lipids	POS	519.65	C26H50NO7P	12.18	78950	56240	61920	71610	45830	56000	30150	11450	16650	57630	41820	48780	--	--	-	-	-	-
Com_437_pos	LPC(1-acyl 18:3)	Lipids	POS	517.63	C26H48NO7P	12.59	260700	239100	185400	240300	128200	156000	151400	90340	84210	195000	179600	158400	--	--	-	-	-	-
Com_438_pos	Luteolin C-feruloylhexoside	Flavonoids	POS	624.555	C31H28O14	7.9	28590	29580	33200	94280	69970	72250	62810	68780	70520	64100	51550	56950	--	--	-	-	-	-
Com_439_pos	Luteolin O-malonylhexoside	Flavonoids	POS	534.43	C24H22O14	7.02	59070	67840	66300	101400	114400	164200	123100	106700	120300	112200	133200	103300	--	--	-	-	-	-
Com_440_pos	methylApigenin C-hexoside	Flavonoids	POS	446.404	C22H22O10	0.73	23240	31690	32110	29220	31410	45820	38770	35900	32370	41660	23880	19250	--	--	-	-	-	-
Com_441_pos	methylApigenin C-pentoside	Flavonoids	POS	416.378	C21H20O9	1.01	265700	315000	294200	225000	269500	288200	242900	190800	390800	228500	324700	281400	--	--	-	-	-	-
Com_442_pos	Methyl Benzoate	Organic Acid And Its Derivatives	POS	136.148	C8H8O2	1.84	96190	103100	89520	107500	102400	121900	225900	236400	234400	179300	139300	141900	93-58-3	HMDB0033968	-	-	-	-
Com_443_pos	methylChrysoeriol 5-O-hexoside	Flavonoids	POS	476.43	C23H24O11	0.97	105000	89140	131800	88070	77460	87360	132800	143600	84980	109100	109200	101700	--	--	-	-	-	-
Com_444_pos	Methyl heptadecanoate	Lipids	POS	284.477	C18H36O2	15.09	3800	3503	3636	8010	8072	4569	6078	5579	3652	6335	6456	5624	--	--	-	-	-	-
Com_445_pos	2-Methoxyhexadecanoate	Lipids	POS	270.451	C17H34O2	0.97	1800000	1849000	1809000	2022000	1863000	1950000	2040000	1981000	1846000	1888000	1764000	2044000	--	--	-	-	-	-
Com_446_pos	methylNaringenin C-pentoside	Flavonoids	POS	418.394	C21H22O9	0.72	8304	8193	7932	20740	12540	4070	7811	9036	7494	6015	8115	7616	--	--	-	-	-	-
Com_447_pos	methylQuercetin O-hexoside	Flavonoids	POS	478.409	C22H22O12	0.98	1268000	1230000	1241000	1097000	1039000	1086000	1138000	1490000	1274000	1230000	1792000	1349000	--	--	-	-	-	-
Com_448_pos	Muramic acid	Carbohydrates And Its Derivatives	POS	251.234	C9H17NO7	13.38	17190	19270	17590	10840	7339	19960	10140	8155	9991	17590	12710	8061	1114-41-6	HMDB0003254	-	-	-	-
Com_449_pos	N-(3-Indolylacetyl)-L-Alanine	Organoheterocyclic compounds	POS	246.262	C13H14N2O3	6.78	10540	6818	13230	3038	7268	3426	2720	4875	3421	2651	3194	4721	--	--	-	-	-	-
Com_450_pos	N-(9H-Purin-6-ylcarbamoyl)threonine	Nucleotide And Its Derivates	POS	280.24	C10H12N6O4	14.46	429500	351800	365100	536200	534900	467200	445500	378300	355800	487700	465900	451100	--	--	-	-	-	-
Com_451_pos	N,N,N-Tri-p-cinnamoylagmatine	Amines	POS	520.6	C32H32N4O3	5.89	5359	10930	9758	7027	5085	13330	9461	6436	13770	10460	12010	11860	--	--	-	-	-	-
Com_452_pos	N,N-Caffeoyl, feruloylputrescine	Amines	POS	426.46	C23H26N2O6	0.98	7736	6146	21350	17400	10140	24270	45290	34810	29610	26600	16510	20210	--	--	-	-	-	-
Com_453_pos	N,N-DiFeruloylspermidine	Phenols And Its Derivatives	POS	497.58	C27H35N3O6	6.5	4664	11230	19440	22140	22260	9123	25600	25940	21250	14440	22970	9334	--	--	-	-	-	-
Com_454_pos	N,N-Dimethyl-1,4-phenylenediamine	Amines	POS	136.194	C8H12N2	4.43	773500	707200	719900	856600	931300	899000	516200	556700	525600	686200	776400	696900	--	--	-	-	-	-
Com_455_pos	N1-Acetylspermine	Amines	POS	244.377	C12H28N4O	0.88	23080	19520	21470	24540	18700	29940	22860	21080	18840	25240	14770	22020	25593-72-0	HMDB0001186	-	-	-	-
Com_456_pos	N-Acetyl-5-hydroxytryptamine	Amino Acid And Its Derivatives	POS	218.252	C12H14N2O2	5.98	3783	7238	8336	3593	14260	4306	8550	12410	9552	4968	4740	6073	1210-83-9	HMDB0001238	C00978	ko01100//Metabolic pathways;ko01110//Biosynthesis of secondary metabolites;ko00380//Tryptophan metabolism	Amino acid metabolism;Global and overview maps	Metabolism
Com_457_pos	N-Acetyl-L-valine	Amino Acid And Its Derivatives	POS	159.183	C7H13NO3	0.96	7396000	6179000	7332000	5791000	6265000	5603000	7431000	7366000	7462000	7197000	8036000	6872000	96-81-1	HMDB0011757	-	-	-	-
Com_458_pos	N-Acetyl-L-Tyrosine	Amino Acid And Its Derivatives	POS	223.225	C11H13NO4	5.17	6313	7683	5056	5865	2470	4853	4555	9232	5116	5687	4727	5853	537-55-3	HMDB0000866	-	-	-	-
Com_459_pos	N-Acetylputrescine	Amino Acid And Its Derivatives	POS	130.188	C6H14N2O	0.75	236200	254300	256600	190500	197500	190700	158400	174700	181900	216900	256000	218700	18233-70-0	HMDB0002064	C02714	ko01100//Metabolic pathways;ko00330//Arginine and proline metabolism	Amino acid metabolism;Global and overview maps	Metabolism
Com_460_pos	Naringenin C-hexoside	Flavonoids	POS	434.4	C21H22O10	6.47	31780	54240	51460	46890	56010	62870	46870	39230	53240	47250	37960	27970	--	--	-	-	-	-
Com_461_pos	Naringerin	Flavonoids	POS	272.253	C15H12O5	8.64	26650	23560	24660	56570	53060	67700	199200	204400	230700	96700	95050	96440	--	--	-	-	-	-
Com_462_pos	N-Caffeoylagmatine	Phenols And Its Derivatives	POS	292.33	C14H20N4O3	12.38	862200	761900	775900	832300	689600	729200	844400	758600	760900	820200	736600	817400	--	--	-	-	-	-
Com_463_pos	N-Feruloylagmatine	Phenols And Its Derivatives	POS	305.35	C15H21N4O3	1.06	11110	18100	8945	7113	13580	14510	14130	8751	13970	13460	8617	17030	--	--	-	-	-	-
Com_464_pos	N-Feruloylcadaverine	Phenols And Its Derivatives	POS	278.351	C15H22N2O3	12.68	39960	45110	50660	61770	52020	54170	32900	40350	50400	52520	49850	60910	--	--	-	-	-	-
Com_465_pos	N-Feruloylspermidine	Phenols And Its Derivatives	POS	321.41	C17H27N3O3	4.52	13330	13830	17370	12170	13020	10170	18290	26240	12920	13500	13610	14690	--	--	-	-	-	-
Com_466_pos	N-Hydroxy-L-tryptophan	Amino Acid And Its Derivatives	POS	220.225	C11H12N2O3	2.66	1607000	1587000	1587000	1539000	1556000	1587000	1678000	1682000	1661000	1664000	1639000	1667000	-	HMDB0255152	-	-	-	-
Com_467_pos	Nicotinic acid-hexoside	Carbohydrates And Its Derivatives	POS	285.2	C12H15NO7	0.97	114700	116600	113200	170900	155800	184200	181200	151300	170700	157600	90990	144900	--	--	-	-	-	-
Com_468_pos	N-p-Cinnamoylagmatine	Phenolic acids	POS	260.3	C14H20N4O	12.67	82750	90070	105200	144600	121600	124600	77340	100800	100600	126300	113900	113900	--	--	-	-	-	-
Com_469_pos	N-p-Coumaroylspermidine	Phenolic acids	POS	291.39	C16H25O2N3	6.78	18180	15100	38360	12380	5829	11750	13640	10150	12520	17300	12860	22280	--	--	-	-	-	-
Com_470_pos	N alpha-Acetyl-L-Arginine	Amino Acid And Its Derivatives	POS	216.238	C8H16N4O3	1.04	72180	125100	92720	180300	165000	189600	168100	159700	194900	147900	67050	117500	--	--	-	-	-	-
Com_471_pos	p-Coumaroyl-2-hydroxyputrescine	Phenolic acids	POS	250.29	C13H18N2O3	5.57	178300	199200	161400	198600	237900	268200	130100	131300	123500	179100	234900	220800	--	--	-	-	-	-
Com_472_pos	Petunidin 3-O-rutinoside	Flavonoids	POS	625.56	C28H33O16	6.78	28240	48050	31550	57750	118000	52380	163700	81210	89620	44870	57720	63320	39824-84-5	HMDB0038098	-	-	-	-
Com_473_pos	Phellodenol H	Phenylpropanoids and polyketides	POS	368.335	C17H20O9	1.02	100500	99750	100500	143900	117100	105600	136700	173600	140700	114500	129800	114900	--	--	-	-	-	-
Com_474_pos	2-Phenylethyl glucosinolate	Carbohydrates And Its Derivatives	POS	423.459	C15H21NO9S2	5.41	4962	3491	4723	6541	5626	4877	9354	7632	7409	5185	2605	4693	499-30-9	HMDB0038423	C08417	ko01110//Biosynthesis of secondary metabolites;ko01210//2-Oxocarboxylic acid metabolism;ko00966//Glucosinolate biosynthesis	Biosynthesis of other secondary metabolites;Global and overview maps	Metabolism
Com_475_pos	Phosphocreatine	Amino Acid And Its Derivatives	POS	211.113	C4H10N3O5P	2.5	389200	378200	395500	349600	352400	328000	804000	840900	797800	534800	543900	535500	1967/7/2	HMDB0001511	C02305	ko01100//Metabolic pathways;ko00330//Arginine and proline metabolism	Amino acid metabolism;Global and overview maps	Metabolism
Com_478_pos	Pyridoxine	Vitamins	POS	169.178	C8H11NO3	1.53	27330	18050	13300	55230	37900	53300	61280	46950	48050	44350	32450	39650	58-56-0	HMDB0301760	C00314	ko01100//Metabolic pathways;ko01120//Microbial metabolism in diverse environments;ko00750//Vitamin B6 metabolism	Global and overview maps;Metabolism of cofactors and vitamins	Metabolism
Com_479_pos	Quercetin-O-glucoside	Flavonoids	POS	464.376	C21H20O12	6.54	32450	29320	41610	26720	52910	34680	104900	96240	72020	49270	43970	38790	--	--	-	-	-	-
Com_480_pos	Rhodomyrtone	Organoheterocyclic compounds	POS	442.54	C26H34O6	11.33	7113000	8795000	8917000	7675000	7813000	8869000	5993000	5174000	5656000	7118000	7473000	7337000	--	--	-	-	-	-
Com_481_pos	Roseoside	Lipids	POS	386.437	C19H30O8	1.09	23730	16790	44060	41180	35900	21670	34450	45870	26520	26110	27090	23700	--	--	-	-	-	-
Com_482_pos	Selgin 5-O-hexoside	Flavonoids	POS	478.4	C22H22O12	0.94	925800	892500	648500	741400	737500	537900	811300	962200	871200	810900	1078000	783300	--	--	-	-	-	-
Com_483_pos	Selgin C-hexoside	Flavonoids	POS	478.4	C22H22O12	0.74	9217	6808	3966	9809	3092	4240	12720	5216	7704	8785	3687	3542	--	--	-	-	-	-
Com_484_pos	Sinapoyl O-hexoside	Phenols And Its Derivatives	POS	370.351	C17H22O10	5.95	9825	2579	6361	9243	5335	4681	15080	15370	9761	11630	7820	5928	--	--	-	-	-	-
Com_485_pos	Spermidine derivative	Amines	POS	255.27	C8H21N3O6	14.85	55080	44670	43260	90300	72530	64300	77880	63720	55070	72210	61190	65610	--	--	-	-	-	-
Com_486_pos	S-Sulfo-L-cysteine	Amino Acid And Its Derivatives	POS	201.221	C3H7NO5S2	0.98	94650	95740	91510	119000	90110	108900	103300	135400	166700	103800	76720	104100	1637-71-4	HMDB0000731	C05824	ko01100//Metabolic pathways;ko01230//Biosynthesis of amino acids;ko00270//Cysteine and methionine metabolism	Amino acid metabolism;Global and overview maps	Metabolism
Com_487_pos	Threonyl carbamoyl adenosine	Nucleotide And Its Derivates	POS	412.35	C15H20N6O8	5.08	19540	19720	23080	21170	23790	37080	15550	34020	32210	26920	30960	24960	--	--	-	-	-	-
Com_488_pos	Tianshic acid	Lipids	POS	347.49	C18H37NO5	0.97	6373	17480	6874	10610	7541	2717	5459	10730	15910	5903	10770	16460	--	--	-	-	-	-
Com_489_pos	Tomatidine	Alkaloids and derivatives	POS	415.652	C27H45NO2	6.76	66920	27340	83230	74740	92900	87840	118200	88610	98490	83680	89920	82350	77-59-8	HMDB0034731	C10826	ko01066//Biosynthesis of alkaloids derived from terpenoid and polyketide	Chemical structure transformation maps	Metabolism
Com_490_pos	Tricetin O-hexoside	Flavonoids	POS	464.383	C21H20O12	6.46	78510	82670	56210	107100	96720	171500	230000	232300	179700	134500	114400	154400	--	--	-	-	-	-
Com_491_pos	Tricin O-sinapoylpentoside	Flavonoids	POS	668.6	C33H32O15	8.1	27870	19180	26180	31410	27590	34560	27270	21330	28120	35240	20700	26930	--	--	-	-	-	-
Com_492_pos	Tuberonic acid hexoside	Carbohydrates And Its Derivatives	POS	388.41	C18H28O9	5.89	71250	58560	39890	71260	58550	41670	41820	58610	57760	46420	39220	57270	--	--	-	-	-	-
Com_493_pos	Viscumamide	Amino Acid And Its Derivatives	POS	565.79	C30H55N5O5	6.83	10350	9552	9524	13456	14681	12525	7191	17730	16090	6644	7927	17830	--	--	-	-	-	-
Com_494_pos	Xanthurenic acid	Organic Acid And Its Derivatives	POS	205.167	C10H7NO4	5.06	50280	50090	51330	48570	42240	50170	107300	122200	123500	75800	81230	74600	59-00-7	HMDB0000881	C02470	ko00380//Tryptophan metabolism	Amino acid metabolism	Metabolism
Com_495_pos	Xanthurenic acid O-hexoside	Nucleotide And Its Derivates	POS	367.31	C16H17NO9	4.52	4398	15650	12560	10912	9521	8070	12960	8711	11090	4765	11810	13000	--	--	-	-	-	-
Com_496_pos	Yamogenin	Lipids	POS	414.621	C27H42O3	0.9	9677	14610	9286	6293	5601	4820	8019	8889	8692	8733	9418	6924	--	--	-	-	-	-
Com_497_pos	Linoleic acid	Lipids	POS	280.445	C18H32O2	14.46	214600	212100	210800	290900	271900	257700	231700	221300	227500	269400	286700	274200	-	HMDB0247706	C01595	ko01100//Metabolic pathways;ko01060//Biosynthesis of plant secondary metabolites;ko00591//Linoleic acid metabolism;ko01040//Biosynthesis of unsaturated fatty acids	Chemical structure transformation maps;Global and overview maps;Lipid metabolism	Metabolism
Com_498_pos	gamma-Glu-Leu	Amino Acid And Its Derivatives	POS	260.287	C11H20N2O5	5.17	17680	37280	31790	26420	22120	24790	48710	42290	39870	33450	33420	41830	2566-39-4	HMDB0011171	-	-	-	-
Com_500_pos	4-Hydroxybenzoate	Organic Acid And Its Derivatives	POS	138.121	C7H6O3	4.12	35360	35000	37800	31170	42400	31670	37940	30280	14360	32930	30060	31100	-	HMDB0304180	C00156	ko01100//Metabolic pathways;ko01110//Biosynthesis of secondary metabolites;ko01120//Microbial metabolism in diverse environments;ko01061//Biosynthesis of phenylpropanoids;ko01220//Degradation of aromatic compounds;ko00790//Folate biosynthesis;ko00130//Ubiquinone and other terpenoid-quinone biosynthesis;ko07110//Benzoic acid family	Chemical structure transformation maps;Global and overview maps;Metabolism of cofactors and vitamins;Skeleton-based classification	Drug Development;Metabolism
Com_501_pos	p-Mulegone	Organoheterocyclic compounds	POS	154.249	C10H18O	18.25	60260	43130	90540	116900	133900	56730	61740	65010	119600	50780	103700	89060	--	--	-	-	-	-
Com_502_pos	Fustin	Flavonoids	POS	288.252	C15H12O6	5.89	10600	22030	7977	12740	8415	5767	12630	6871	11050	6560	10930	17450	--	--	C01378	ko00941//Flavonoid biosynthesis	Biosynthesis of other secondary metabolites	Metabolism
Com_503_pos	Apigenin-6,8-di-C-glycoside	Flavonoids	POS	594.518	C27H30O15	5.73	259800	232200	224100	272800	216100	210700	186900	192600	233900	211700	250200	243600	--	--	-	-	-	-
Com_504_pos	O-Feruloyl coumarin	Phenolic acids	POS	322.317	C19H14O5	5.6	16280	17870	21100	9440	13550	9679	15950	17920	9722	5209	18280	14430	--	--	-	-	-	-
Com_506_pos	Selgin O-hexosyl-O-hexoside	Flavonoids	POS	640.552	C28H32O17	0.97	617700	416600	607300	305800	354500	422900	512300	536300	387900	390000	630300	342800	--	--	-	-	-	-
Com_507_pos	Syringetin 5-O-hexoside	Flavonoids	POS	508.1	C23H24O13	0.97	1775000	2867000	2339000	1805000	1700000	2037000	2521000	2346000	2210000	2093000	1013000	2878000	--	--	-	-	-	-
Com_508_pos	Chrysoeriol O-hexosyl-O-pentoside	Flavonoids	POS	594.526	C27H30O15	7.1	8123000	8595000	8805000	13100000	13160000	13480000	14280000	14330000	14990000	11760000	11800000	12910000	--	--	-	-	-	-
Com_509_pos	Syringetin 7-O-hexoside	Flavonoids	POS	508.1	C23H24O13	0.97	1421000	3005000	2174000	1953000	1687000	1492000	2214000	2262000	1320000	1553000	948500	2619000	--	--	-	-	-	-
Com_510_pos	Chrysoeriol O-malonylhexoside	Flavonoids	POS	548.457	C25H24O14	7.51	105400	118200	89660	167800	161900	167800	138200	124400	99720	138100	136100	147200	--	--	-	-	-	-
Com_511_pos	C-hexosyl-apigenin O-hexosyl-O-pentoside	Flavonoids	POS	726.642	C32H38O19	0.65	46750	60010	52180	28520	32460	26530	35360	23440	34900	21150	44720	37430	--	--	-	-	-	-
Com_512_pos	Eriodictiol 6-C-hexoside 8-C-hexoside-O-hexoside	Flavonoids	POS	774.684	C33H42O21	0.97	12701	12798	11889	14260	2126	7737	14250	14460	7479	6976	15530	10100	--	--	-	-	-	-
Com_513_pos	8-C-hexosyl-apigenin O-hexosyl-O-hexoside	Flavonoids	POS	756.669	C33H40O20	0.9	11680	6740	10880	13900	13300	7428	4682	4245	6819	16120	10400	21340	--	--	-	-	-	-
Com_514_pos	Chrysoeriol C-hexosyl-O-rhamnoside	Flavonoids	POS	608.553	C28H32O15	6.54	427000	439600	551000	704200	625800	650800	1098000	890900	990700	635900	851400	585600	--	--	-	-	-	-
Com_515_pos	8-C-hexosyl chrysoeriol O-hexoside	Flavonoids	POS	624.552	C28H32O16	0.92	130900	86500	119400	103200	92870	63440	102500	93010	90830	83670	151200	78510	--	--	-	-	-	-
Com_516_pos	Chrysoeriol 8-C-hexoside	Flavonoids	POS	462.404	C22H22O11	6.51	3874000	3528000	4250000	4863000	6017000	8943000	6347000	6504000	6916000	6828000	6365000	4728000	--	--	-	-	-	-
Com_517_pos	Tricin O-glycerol	Flavonoids	POS	404.37	C20H20O9	14.58	7092	4511	5184	3592	4258	8414	2836	3244	5001	6490	6670	4185	--	--	-	-	-	-
Com_518_pos	N-Hydroxyl-tryptamine	Amino Acid And Its Derivatives	POS	176.215	C10H12N2O	0.88	833700	821500	759800	719500	748700	733400	669900	673700	610500	744900	721100	794200	-	HMDB0255154	C17203	ko01100//Metabolic pathways;ko00380//Tryptophan metabolism	Amino acid metabolism;Global and overview maps	Metabolism
Com_519_pos	Pyridoxine di-O-hexoside	Vitamins	POS	493.465	C20H31NO13	0.97	23340	26110	27840	31450	40300	38830	49290	37860	49650	52930	41560	31370	--	--	-	-	-	-
Com_520_pos	Hordatine A	Phenols And Its Derivatives	POS	550.653	C28H38N8O4	5.71	11201	10885	8326	11600	9836	13370	15210	18740	24590	12120	5519	15200	7073-64-5	HMDB0030461	-	-	-	-
Com_521_pos	Oryzalexin E	Terpenoids	POS	304.467	C20H32O2	1.42	78060	62690	72130	47890	110900	39950	71210	106500	74800	70220	60970	67980	150943-96-7	HMDB0039702	C21561	ko01110//Biosynthesis of secondary metabolites;ko00904//Diterpenoid biosynthesis	Global and overview maps;Metabolism of terpenoids and polyketides	Metabolism
Com_522_pos	LysoPC 19:0	Lipids	POS	537.71	C27H56NO7P	3.95	9048	9234	12110	3788	3344	3408	11700	10100	12980	9060	7725	8010	--	--	-	-	-	-
Com_523_pos	N-Methylnicotinamide	Organoheterocyclic compounds	POS	136.151	C7H8N2O	1.84	14980	23500	17150	23880	22900	22570	45830	43220	43360	23870	29180	27220	114-33-0	HMDB0003152	-	-	-	-
Com_524_pos	Orotic acid	Vitamins	POS	156.096	C5H4N2O4	1.44	1598000	1494000	1545000	1164000	1069000	1285000	1247000	931400	1016000	1933000	1401000	1375000	65-86-1	HMDB0000226	C00295	ko01100//Metabolic pathways;ko00240//Pyrimidine metabolism	Global and overview maps;Nucleotide metabolism	Metabolism
Com_525_pos	trans-Anethole	Benzene and substituted derivatives	POS	148.2	C10H12O	15.13	46580	59240	47860	95420	92240	62590	82530	76600	53560	75310	68590	81360	-	HMDB0248443	C10428	ko01110//Biosynthesis of secondary metabolites;ko00940//Phenylpropanoid biosynthesis	Biosynthesis of other secondary metabolites;Global and overview maps	Metabolism
Com_526_pos	beta-Alanine	Amino Acid And Its Derivatives	POS	89.093	C3H7NO2	0.8	154700	94160	118400	135200	147300	103800	187000	325400	132400	185400	110900	121200	107-95-9	HMDB0000056	C00099	ko01100//Metabolic pathways;ko01110//Biosynthesis of secondary metabolites;ko00240//Pyrimidine metabolism;ko00410//beta-Alanine metabolism;ko00770//Pantothenate and CoA biosynthesis;ko00640//Propanoate metabolism	Carbohydrate metabolism;Global and overview maps;Metabolism of cofactors and vitamins;Metabolism of other amino acids;Nucleotide metabolism	Metabolism
Com_527_pos	L-Dihydroorotic acid	Amino Acid And Its Derivatives	POS	158.112	C5H6N2O4	0.92	157900000	151900000	150200000	142400000	137600000	135700000	110100000	108300000	106300000	130200000	136900000	131000000	5988-19-2	HMDB0003349	C00337	ko01100//Metabolic pathways;ko00240//Pyrimidine metabolism	Global and overview maps;Nucleotide metabolism	Metabolism
Com_528_pos	D-Threonine	Amino Acid And Its Derivatives	POS	119.119	C4H9NO3	0.86	538900	528500	608400	886700	823800	913600	1088000	1090000	1132000	810500	725600	794800	-	HMDB0250801	C00820	ko01100//Metabolic pathways	Global and overview maps	Metabolism
Com_529_pos	Protostemonine	Alkaloids and derivatives	POS	417.495	C25H31NO6	0.65	22660	15270	21140	16200	13270	27500	6398	22550	24080	14760	19670	16080	--	--	-	-	-	-
Com_530_pos	Isoliensinine	Alkaloids and derivatives	POS	610.751	C37H42N2O6	5.91	8402	5715	18850	12960	11640	10480	8043	11220	18800	6667	14200	19360	6817-41-0	HMDB0033749	-	-	-	-
Com_531_pos	TriacetonaMine	Organoheterocyclic compounds	POS	155.24	C9H17NO	2.28	92580	76980	98700	91730	79850	80680	81950	90530	79840	86250	94950	94630	826-36-8	HMDB0031179	-	-	-	-
Com_532_pos	Cyclen	Amines	POS	172.27	C8H20N4	0.71	209000	207100	193000	214300	189100	147400	165300	185200	177400	156200	204900	151900	-	HMDB0250623	-	-	-	-
Com_533_pos	Tropinone	Alkaloids and derivatives	POS	139.19	C8H13NO	1	20550	17040	11990	41420	35060	32390	26920	16800	29310	36760	19670	23180	-	HMDB0304521	C00783	ko01100//Metabolic pathways;ko01110//Biosynthesis of secondary metabolites;ko01064//Biosynthesis of alkaloids derived from ornithine, lysine and nicotinic acid;ko00960//Tropane, piperidine and pyridine alkaloid biosynthesis	Biosynthesis of other secondary metabolites;Chemical structure transformation maps;Global and overview maps	Metabolism
Com_534_pos	Betaine	Alkaloids and derivatives	POS	117.15	C5H11NO2	0.907	13790000	13590000	14220000	15080000	14420000	15730000	15040000	15140000	13510000	13880000	16470000	11830000	6915-17-9	HMDB0000043	C00719	ko01100//Metabolic pathways;ko02010//ABC transporters;ko00260//Glycine, serine and threonine metabolism	Amino acid metabolism;Global and overview maps;Membrane transport	Environmental Information Processing;Metabolism
Com_535_pos	Lipoamide	Lipids	POS	205.341	C8H15NOS2	4.89	45800	49890	60550	50660	59220	62400	95630	85370	98330	86340	88110	69640	940-69-2	HMDB0000962	-	-	-	-
Com_536_pos	5-Methyluridine	Nucleotide And Its Derivates	POS	258.228	C10H14N2O6	1.02	1493000	1290000	1406000	888100	1098000	900000	839200	1190000	813100	942300	1491000	1022000	1463-10-1	HMDB0000884	-	-	-	-
Com_537_pos	Biotin	Vitamins	POS	244.311	C10H16N2O3S	9.02	50790	57460	42940	73510	48430	55050	61460	48070	58610	53080	59490	50690	58-85-5	HMDB0000030	C00120	ko01100//Metabolic pathways;ko02010//ABC transporters;ko00780//Biotin metabolism	Global and overview maps;Membrane transport;Metabolism of cofactors and vitamins	Environmental Information Processing;Metabolism
Com_538_pos	Guanosine 3',5'-Cyclic Monophosphate	Nucleotide And Its Derivates	POS	345.205	C10H12N5O7P	0.71	31170	29360	23500	16690	28840	18690	39060	22780	26710	22930	24590	20530	7665-99-8	HMDB0001314	C00942	ko01100//Metabolic pathways;ko00230//Purine metabolism	Global and overview maps;Nucleotide metabolism	Metabolism
Com_539_pos	Histamine	Amines	POS	111.145	C5H9N3	1.04	1250000	1620000	1546000	2188000	2214000	2315000	2668000	2314000	2804000	1998000	1283000	2246000	51-45-6	HMDB0000870	C00388	ko01100//Metabolic pathways;ko01110//Biosynthesis of secondary metabolites;ko01065//Biosynthesis of alkaloids derived from histidine and purine;ko00340//Histidine metabolism;ko07227//Histamine H2/H3 receptor agonists/antagonists	Amino acid metabolism;Chemical structure transformation maps;Global and overview maps;Target-based classification: G protein-coupled receptors	Drug Development;Metabolism
Com_540_pos	Kynurenine	Amino Acid And Its Derivatives	POS	208.214	C10H12N2O3	3.78	8802	7129	4817	7529	1786	3376	23180	22160	12570	14950	18470	18120	2922-83-0	HMDB0000684	-	-	-	-
Com_541_pos	Phenylacetylglutamine	Amino Acid And Its Derivatives	POS	264.277	C13H16N2O4	0.94	103100	127600	94360	140700	129800	113100	104500	118700	122700	111300	118900	98620	-	HMDB0062645	C04148	ko00360//Phenylalanine metabolism	Amino acid metabolism	Metabolism
Com_542_pos	Spermine	Polyamine	POS	202.34	C10H26N4	0.71	68010	65080	69360	50600	52600	64270	69790	79230	57510	68400	48550	57350	71-44-3	HMDB0001256	C00750	ko01100//Metabolic pathways;ko00330//Arginine and proline metabolism;ko00480//Glutathione metabolism;ko00410//beta-Alanine metabolism;ko00770//Pantothenate and CoA biosynthesis	Amino acid metabolism;Global and overview maps;Metabolism of cofactors and vitamins;Metabolism of other amino acids	Metabolism
Com_543_pos	p-Aminobenzoate	Organic Acid And Its Derivatives	POS	137.136	C7H7NO2	4.45	4043000	3950000	4207000	4720000	4430000	4597000	2964000	2881000	2751000	3772000	4040000	3695000	-	HMDB0304171	C00568	ko01100//Metabolic pathways;ko01120//Microbial metabolism in diverse environments;ko01061//Biosynthesis of phenylpropanoids;ko00790//Folate biosynthesis	Chemical structure transformation maps;Global and overview maps;Metabolism of cofactors and vitamins	Metabolism
Com_544_pos	Urea	Organic Acid And Its Derivatives	POS	60.055	CH4N2O	0.93	357600	400900	354800	597900	574600	601400	638000	699900	721000	545800	511100	661000	57-13-6	HMDB0000294	C00086	ko01100//Metabolic pathways;ko01120//Microbial metabolism in diverse environments;ko02010//ABC transporters;ko00240//Pyrimidine metabolism;ko00230//Purine metabolism;ko00330//Arginine and proline metabolism;ko00220//Arginine biosynthesis;ko00780//Biotin metabolism	Amino acid metabolism;Global and overview maps;Membrane transport;Metabolism of cofactors and vitamins;Nucleotide metabolism	Environmental Information Processing;Metabolism
Com_545_pos	Coumalic acid	Organic Acid And Its Derivatives	POS	140.094	C6H4O4	0.72	452900	500700	528500	524000	524500	440300	465300	455300	505400	455200	615000	458000	--	--	-	-	-	-
Com_546_pos	Dihydroactindiolide	Organoheterocyclic compounds	POS	180.243	C11H16O2	5.51	29350	15230	21150	37480	21510	20900	14480	26670	17210	27050	38760	21130	--	--	-	-	-	-
Com_547_pos	Geranylacetone	Terpenoids	POS	194.313	C13H22O	5.34	175100	245700	243000	230200	234800	254200	146400	184600	143000	190700	202600	228300	3796-70-1	HMDB0031846	-	-	-	-
Com_548_pos	Geranylgeraniol	Terpenoids	POS	290.483	C20H34O	5.47	21710	27440	33010	18680	36950	47650	24300	31010	22830	27000	17210	38500	--	--	C09094	ko01110//Biosynthesis of secondary metabolites;ko00904//Diterpenoid biosynthesis	Global and overview maps;Metabolism of terpenoids and polyketides	Metabolism
Com_549_pos	2-Methylcinnamic acid	Phenolic acids	POS	162.185	C10H10O2	5.53	29460	51790	51350	21140	25610	56070	86420	36220	24900	51090	65420	32970	--	--	-	-	-	-
Com_550_pos	Solanidine	Lipids	POS	397.636	C27H43NO	0.96	5517000	5150000	5487000	7523000	6669000	7254000	7890000	7228000	7825000	7749000	8179000	7492000	80-78-4	HMDB0003236	C06543	ko01066//Biosynthesis of alkaloids derived from terpenoid and polyketide	Chemical structure transformation maps	Metabolism
Com_551_pos	Sorbic acid	Lipids	POS	112.127	C6H8O2	6.72	43290	34328	41802	47630	27610	47460	29540	46450	39060	34150	42840	67440	-	HMDB0256823	-	-	-	-
Com_552_pos	alpha-Ionone	Terpenoids	POS	192.297	C13H20O	1.86	566700	564200	539300	742000	791500	699600	1395000	1415000	1342000	849500	914100	901500	-	HMDB0059883	-	-	-	-
Com_553_pos	(-)-Carvone	Terpenoids	POS	150.218	C10H14O	9.22	117900	135300	105500	102500	261200	112300	132600	108900	171400	211800	134000	84070	--	--	C01767	ko01110//Biosynthesis of secondary metabolites;ko00902//Monoterpenoid biosynthesis;ko00903//Limonene and pinene degradation	Global and overview maps;Metabolism of terpenoids and polyketides	Metabolism
Com_554_pos	D-Asparagine	Amino Acid And Its Derivatives	POS	132.118	C4H8N2O3	0.96	932800	807800	855000	716600	800000	799300	790500	880100	738200	896000	788800	843300	2058-58-4	HMDB0033780	-	-	-	-
Com_555_pos	Maltol	Organoheterocyclic compounds	POS	126.11	C6H6O3	5.43	112100	118200	201200	190900	240500	155900	188800	95240	107300	137800	158200	139900	118-71-8	HMDB0030776	C11918	ko01110//Biosynthesis of secondary metabolites	Global and overview maps	Metabolism
Com_556_pos	beta-Ionone	Terpenoids	POS	192.297	C13H20O	8.5	344400	142700	119500	81320	106700	236100	147100	310700	33820	134900	154200	82730	79-77-6	HMDB0036565	-	-	-	-
Com_557_pos	sn-Glycero-3-phosphocholine	Lipids	POS	257.22	C8H20NO6P	0.91	945500	840100	1176000	190600	247800	207600	149100	180400	241000	472500	525300	378800	28319-77-9	HMDB0000086	C00670	ko00564//Glycerophospholipid metabolism;ko00565//Ether lipid metabolism	Lipid metabolism	Metabolism
Com_558_pos	Methyl Nicotinate	Organoheterocyclic compounds	POS	137.14	C7H7NO2	0.96	44260	34610	33750	45610	44090	47710	47550	39620	46530	41290	41260	37350	93-60-7	HMDB0029806	-	-	-	-
Com_559_pos	4-Ketolutein	Terpenoids	POS	582.9	C45H54O3	0.73	6409	7399	2946	7779	6571	5645	9784	8205	6092	12930	4459	6877	--	--	-	-	-	-
Com_560_pos	O-Phosphocholine	Amines	POS	184.15	C5H15NO4P+	0.87	3142000	3128000	3071000	2807000	2752000	2990000	3730000	3640000	3851000	3300000	3017000	3208000	3616/4/4	HMDB0001565	C00588	ko01100//Metabolic pathways;ko00564//Glycerophospholipid metabolism	Global and overview maps;Lipid metabolism	Metabolism
Com_561_pos	Pyridoxine O-glucoside	Vitamins	POS	331.323	C14H21NO8	1.68	469100	372600	387800	850900	896300	835800	524400	721500	567300	667600	580700	737200	--	--	-	-	-	-
Com_562_pos	Luteolin C-hexoside derivative	Flavonoids	POS	448.4	C21H20O11	6.1	5187000	5057000	3133000	2604000	5382000	5868000	5173000	5422000	3404000	4700000	3432000	4262000	--	--	-	-	-	-
Com_563_pos	C-pentosyl-chrysoeriol O-hexoside	Flavonoids	POS	594.526	C27H30O15	6.04	15460000	14140000	14290000	13860000	13550000	13780000	12600000	11850000	13030000	12370000	13180000	13340000	--	--	-	-	-	-
Com_564_pos	C-hexosyl-chrysoeriol O-hexoside	Flavonoids	POS	624.552	C28H32O16	1	77190	57390	59450	72210	75170	55250	56360	68580	81310	60190	123300	71670	--	--	-	-	-	-
Com_565_pos	Resokaempferol 7-O-hexoside	Flavonoids	POS	434.4	C21H20O10	7.08	24760	15940	25510	13090	16410	32510	37500	23490	30650	19640	20490	49830	--	--	-	-	-	-
Com_566_pos	methylLuteolin C-hexoside	Flavonoids	POS	448.4	C22H22O11	0.71	8928	2497	5606	9471	1980	10960	7797	5933	13500	3760	6779	6305	--	--	-	-	-	-
Com_567_pos	Chrysoeriol 7-O-hexoside	Flavonoids	POS	448.4	C22H22O11	7.2	151900	113000	110100	159800	167900	156100	228100	212900	200100	135100	179600	139300	--	--	-	-	-	-
Com_568_pos	Chrysoeriol O-feruloylhexosyl-O-hexoside	Flavonoids	POS	800.724	C38H40O19	0.99	7968	6905	3185	5939	4852	5855	8499	6361	3189	3719	6384	3184	--	--	-	-	-	-
Com_569_pos	Manglieside E	Phenylpropanoids and polyketides	POS	582.6	C28H38O13	5.91	37950	27280	34160	49500	38860	48770	33610	24040	13400	17550	25500	33430	--	--	-	-	-	-
Com_570_pos	N-Caffeoylputrescine	Phenolic acids	POS	250.29	C13H18N2O3	4.57	14580	21430	13630	9274	11580	6051	28010	26990	42100	22620	20280	23910	29554-26-5	HMDB0029876	-	-	-	-
Com_571_pos	N-Feruloylputrescine	Phenolic acids	POS	264.32	C14H20N2O3	5.22	136600	170800	143800	112100	103900	107900	382400	409800	394000	227100	222400	224100	501-13-3	HMDB0033463	C10497	ko01100//Metabolic pathways;ko00330//Arginine and proline metabolism	Amino acid metabolism;Global and overview maps	Metabolism
Com_572_pos	N-p-Coumaroylputrescine	Phenolic acids	POS	234.29	C13H18N2O2	4.91	38390	38820	46090	23740	28420	39200	141600	183700	165100	68990	72100	93190	--	--	-	-	-	-
Com_573_pos	D-Threose	Carbohydrates And Its Derivatives	POS	120.042	C4H8O4	1.66	26520	25110	18040	80960	85550	93360	133700	146200	97230	77690	117000	71160	-	HMDB0250746	-	-	-	-
Com_574_pos	Nicotinic acid adenine dinucleotide	Nucleotide And Its Derivates	POS	663.2	C21H28N7O14P2	1.04	139500	122400	110800	36730	34050	53110	59520	69350	65760	79940	57600	64150	6450-77-7	HMDB0001179	C00857	ko01100//Metabolic pathways;ko00760//Nicotinate and nicotinamide metabolism	Global and overview maps;Metabolism of cofactors and vitamins	Metabolism
Com_575_pos	Isoquinoline	Alkaloids and derivatives	POS	129.1	C9H7N	4.87	28940	36800	33070	35160	35560	34820	55410	47610	41510	36680	42890	41560	119-65-3	HMDB0034244	-	-	-	-
Com_576_pos	Imidazole-4-acetate	Organic Acid And Its Derivatives	POS	126.1	C5H6N2O2	0.96	2559000	2657000	2426000	1943000	2468000	2131000	2380000	2701000	2245000	2302000	2269000	2490000	645-65-8	HMDB0002024	C02835	ko01100//Metabolic pathways;ko00340//Histidine metabolism	Amino acid metabolism;Global and overview maps	Metabolism
Com_577_pos	Maleic acid	Organic Acid And Its Derivatives	POS	116.011	C4H4O4	0.96	752100	620200	704200	759900	866900	772000	922700	995700	870800	678200	751600	726600	-	HMDB0303644	C01384	ko01100//Metabolic pathways;ko01120//Microbial metabolism in diverse environments;ko00760//Nicotinate and nicotinamide metabolism;ko00650//Butanoate metabolism;ko00350//Tyrosine metabolism	Amino acid metabolism;Carbohydrate metabolism;Global and overview maps;Metabolism of cofactors and vitamins	Metabolism
Com_578_pos	1,5-Diaminopentane	Polyamine	POS	102.116	C5H14N2	0.83	39530	29910	45330	26940	21670	19810	36200	27930	38890	27840	38920	44850	462-94-2	HMDB0002322	C01672	ko01100//Metabolic pathways;ko01110//Biosynthesis of secondary metabolites;ko01120//Microbial metabolism in diverse environments;ko01060//Biosynthesis of plant secondary metabolites;ko01064//Biosynthesis of alkaloids derived from ornithine, lysine and nicotinic acid;ko00310//Lysine degradation;ko00480//Glutathione metabolism;ko00960//Tropane, piperidine and pyridine alkaloid biosynthesis	Amino acid metabolism;Biosynthesis of other secondary metabolites;Chemical structure transformation maps;Global and overview maps;Metabolism of other amino acids	Metabolism
Com_579_pos	Putrescine	Polyamine	POS	88.1	C4H12N2	0.68	179500	195200	136700	197700	232600	268200	181800	194600	175000	152500	197300	305000	110-60-1	HMDB0001414	C00134	ko01100//Metabolic pathways;ko01110//Biosynthesis of secondary metabolites;ko01060//Biosynthesis of plant secondary metabolites;ko02010//ABC transporters;ko00330//Arginine and proline metabolism;ko01064//Biosynthesis of alkaloids derived from ornithine, lysine and nicotinic acid;ko00480//Glutathione metabolism;ko00960//Tropane, piperidine and pyridine alkaloid biosynthesis	Amino acid metabolism;Biosynthesis of other secondary metabolites;Chemical structure transformation maps;Global and overview maps;Membrane transport;Metabolism of other amino acids	Environmental Information Processing;Metabolism
Com_580_pos	S-(5'-Adenosyl)-L-methionine	Amino Acid And Its Derivatives	POS	398.137	C15H22N6O5S	0.83	398600	461900	457700	400800	408800	405000	545800	547600	468800	402300	426600	425400	485-80-3	HMDB0001185	C00019	ko01100//Metabolic pathways;ko01110//Biosynthesis of secondary metabolites;ko01060//Biosynthesis of plant secondary metabolites;ko01230//Biosynthesis of amino acids;ko00330//Arginine and proline metabolism;ko01070//Biosynthesis of plant hormones;ko00270//Cysteine and methionine metabolism;ko00908//Zeatin biosynthesis;ko00261//Monobactam biosynthesis;ko04122//Sulfur relay system	Amino acid metabolism;Biosynthesis of other secondary metabolites;Chemical structure transformation maps;Folding, sorting and degradation;Global and overview maps;Metabolism of terpenoids and polyketides	Genetic Information Processing;Metabolism
Com_581_pos	Petunidin 3-O-glucoside	Flavonoids	POS	479	C22H23O12	0.98	2430000	2311000	2367000	3115000	2282000	2799000	3357000	2735000	3097000	3014000	3102000	2770000	--	--	C12139	ko00942//Anthocyanin biosynthesis	Biosynthesis of other secondary metabolites	Metabolism
Com_582_pos	Isopentenyl adenosine	Phytohormones	POS	335.358	C15H21N5O4	6.814	36840	33220	30910	36010	30960	29430	35420	31540	22680	36350	40780	33940	-	HMDB0304396	C16427	ko01110//Biosynthesis of secondary metabolites;ko00908//Zeatin biosynthesis	Global and overview maps;Metabolism of terpenoids and polyketides	Metabolism
Com_583_pos	Icariside B2	Carbohydrates And Its Derivatives	POS	386.194	C19H30O8	6.05	129100	119300	127500	180100	272000	219300	155000	177100	270300	307300	163800	223400	--	--	-	-	-	-
Com_584_pos	Oleoylethanolamide	Amines	POS	325.298	C20H39NO2	14.61	71520	57520	54540	88620	90080	93500	127200	134600	118200	90040	85460	90110	111-58-0	HMDB0002088	-	-	-	-
Com_585_pos	4-Methylaminobutyrate	Amino Acid And Its Derivatives	POS	117.07	C5H11NO2	0.92	11520	20440	31010	26640	29330	20940	14680	19900	13800	17290	21410	17530	--	--	C15987	ko01100//Metabolic pathways;ko01120//Microbial metabolism in diverse environments;ko00760//Nicotinate and nicotinamide metabolism	Global and overview maps;Metabolism of cofactors and vitamins	Metabolism
Com_586_pos	Quercetin-3-O-neohesperidoside	Flavonoids	POS	610.153	C27H30O16	6.35	102700	81200	28280	61360	50910	56450	163600	117300	364600	98530	145000	68310	--	--	-	-	-	-
Com_587_pos	D-Proline betaine	Amino Acid And Its Derivatives	POS	144.092	C7H14NO2+	1	401100	331400	403500	417500	487400	467200	400000	513800	442100	415400	476200	411000	--	--	-	-	-	-
Com_588_pos	Citroside A	Terpenoids	POS	386.194	C19H30O8	6.04	8112	5638	6881	7743	10080	12690	10660	8159	7922	19320	11790	23300	120330-44-1	HMDB0030370	-	-	-	-
Com_589_pos	4-Hydroxymandelonitrile	Phenols And Its Derivatives	POS	149.048	C8H7NO2	1.44	847800	760000	788900	880300	739300	751500	1359000	1295000	1424000	1122000	698500	735500	71807-09-5	HMDB0060318	-	-	-	-
Com_590_pos	Calystegine A3	Alkaloids and derivatives	POS	159.09	C7H13NO3	0.73	211500	128800	138700	175800	141000	118700	133200	147000	99250	94170	168700	118700	--	--	C10850	ko00960//Tropane, piperidine and pyridine alkaloid biosynthesis	Biosynthesis of other secondary metabolites	Metabolism
Com_591_pos	Zarzissine	Organoheterocyclic compounds	POS	135.054	C5H5N5	1.83	3247000	3166000	3249000	4345000	4356000	4049000	7977000	8107000	8032000	5113000	5187000	5223000	--	--	-	-	-	-
Com_592_pos	5,7-Dihydroxy-3',4',5'-trimethoxyflavone	Flavonoids	POS	344.09	C18H16O7	4.99	5092	8313	8269	21730	23650	15320	10600	10510	10820	6441	10480	12950	18103-42-9	HMDB0037692	-	-	-	-
Com_593_pos	N-Acetyl-D-galactosamine	Carbohydrates And Its Derivatives	POS	221.09	C8H15NO6	1	106700	92680	99480	122500	110800	121900	147700	117200	131000	105000	118100	131900	14131-60-3	HMDB0000853	C01132	ko01100//Metabolic pathways;ko00052//Galactose metabolism;ko00520//Amino sugar and nucleotide sugar metabolism	Carbohydrate metabolism;Global and overview maps	Metabolism
Com_594_pos	6-Deoxyfagomine	Alkaloids and derivatives	POS	131.095	C6H13NO2	2.06	189900	198800	190400	275700	271900	282400	518400	551500	504000	344500	322500	358300	197449-09-5	HMDB0036382	-	-	-	-
Com_595_pos	(S)-2-Phenyloxirane	Organoheterocyclic compounds	POS	120.058	C8H8O	2.01	157300	148300	210400	210100	291100	164200	393000	571600	437400	300700	271300	267000	--	--	C20782	ko01100//Metabolic pathways;ko01120//Microbial metabolism in diverse environments	Global and overview maps	Metabolism
Com_596_pos	Cyclo(Tyr-Ala)	Amino Acid And Its Derivatives	POS	234.1	C12H14N2O3	0.97	17770	14590	19870	6964	22990	12190	16100	6028	17830	19470	18030	18320	--	--	-	-	-	-
Com_597_pos	HBOA	Organoheterocyclic compounds	POS	165.042	C8H7NO3	4.15	34520000	32170000	35780000	47760000	49200000	50450000	68470000	66050000	69140000	47600000	39070000	49270000	--	--	C15769	ko01110//Biosynthesis of secondary metabolites;ko00402//Benzoxazinoid biosynthesis	Biosynthesis of other secondary metabolites;Global and overview maps	Metabolism
Com_598_pos	Isomangiferin	Organoheterocyclic compounds	POS	422.085	C19H18O11	1.51	541100	435700	490000	276100	343900	357700	303400	414800	404600	292600	409900	364200	24699-16-9	HMDB0029477	-	-	-	-
Com_599_pos	Diisooctyl phthalate	Organic Acid And Its Derivatives	POS	390.277	C24H38O4	16.86	278200	265700	267300	284300	240200	189300	317500	232200	248500	245000	266900	129500	-	HMDB0251353	-	-	-	-
Com_600_pos	L-Alanyl-L-Phenylalanine	Amino Acid And Its Derivatives	POS	236.116	C12H16N2O3	4.65	107000	110300	97430	143000	144600	162100	156500	160500	154500	135700	142300	137700	3061-90-3	HMDB0028694	-	-	-	-
Com_601_pos	2-Linoleoylglycerol	Lipids	POS	354.277	C21H38O4	0.69	43590	35450	23430	40000	23050	23130	32420	44240	30390	35380	37890	22040	-	HMDB0011538	-	-	-	-
Com_602_pos	Isohyperoside	Flavonoids	POS	464.095	C21H20O12	5.91	1712000	1896000	1879000	2098000	1949000	1826000	1656000	1477000	1403000	1790000	1797000	1661000	--	--	-	-	-	-
Com_603_pos	N-Methyl-Trans-4-Hydroxy-L-Proline	Amino Acid And Its Derivatives	POS	145.074	C6H11NO3	0.91	156000	214000	185400	185500	67280	67230	83050	128500	59150	154000	144900	120500	--	--	-	-	-	-
Com_604_pos	N6-(2-Hydroxyethyl)adenosine	Nucleotide And Its Derivates	POS	311.123	C12H17N5O5	4.7	75140	94620	96160	106600	98260	85640	89850	104500	93670	101900	73510	94660	--	--	-	-	-	-
Com_605_pos	Demissidine	Alkaloids and derivatives	POS	399.35	C27H45NO	11.06	262700	1066000	790100	293300	1209000	661100	223900	719100	958100	473000	423400	331800	-	HMDB0303382	C17735	ko00905//Brassinosteroid biosynthesis	Metabolism of terpenoids and polyketides	Metabolism
Com_606_pos	Gamma-Solanine	Alkaloids and derivatives	POS	559.387	C33H53NO6	15.65	5463000	6180000	5824000	5258000	5913000	4726000	4421000	5550000	5795000	6148000	5880000	5527000	--	--	-	-	-	-
Com_607_pos	Gallacetophenone	Organoheterocyclic compounds	POS	168.042	C8H8O4	4.69	35250	41820	36660	36500	38220	36250	20380	20360	20810	32330	38280	35540	--	--	-	-	-	-
Com_608_pos	2,6-Dimethoxybenzoquinone	Organooxygen compounds	POS	168.042	C8H8O4	4.69	91660	81850	92690	81920	96480	87970	46480	53910	48950	71280	66600	65860	530-55-2	HMDB0029673	-	-	-	-
Com_609_pos	L-2-Aminoadipic acid	Amino Acid And Its Derivatives	POS	161.069	C6H11NO4	0.93	161100	136400	149300	192600	152700	194100	229000	230900	226700	210400	163300	190000	-	HMDB0302754	C00956	ko01100//Metabolic pathways;ko01110//Biosynthesis of secondary metabolites;ko01230//Biosynthesis of amino acids;ko01210//2-Oxocarboxylic acid metabolism;ko00310//Lysine degradation;ko00300//Lysine biosynthesis	Amino acid metabolism;Global and overview maps	Metabolism
Com_610_pos	Monopalmitin	Lipids	POS	330.277	C19H38O4	13.72	88760	109200	113000	258800	291800	286900	186600	191100	130300	155100	247400	226100	-	HMDB0245964	-	-	-	-
Com_611_pos	Turanose	Carbohydrates And Its Derivatives	POS	342.3	C12H22O11	0.95	44900000	37990000	38980000	41910000	39880000	39090000	41990000	34940000	38690000	40200000	48760000	37250000	547-25-1	HMDB0011740	-	-	-	-
Com_612_pos	2-alpha-Linolenoyl-glycerol	Lipids	POS	352.261	C21H36O4	11.17	268300	276400	290000	629400	631500	539100	1051000	1056000	1108000	713100	662900	683600	-	HMDB0011540	-	-	-	-
Com_613_pos	L-Leucyl-L-phenylalanine	Amino Acid And Its Derivatives	POS	278.163	C15H22N2O3	6.25	47250	51620	75340	58240	61930	66660	65340	71230	70170	67310	59150	53720	3063/5/6	HMDB0013243	-	-	-	-
Com_614_pos	Acetylcholine	Amines	POS	146.118	C7H16NO2	1.02	29710000	33730000	28730000	31590000	34320000	31790000	36070000	26460000	32390000	32680000	23430000	36670000	51-84-3	HMDB0000895	C01996	ko00564//Glycerophospholipid metabolism	Lipid metabolism	Metabolism
Com_615_pos	Beta 2-Solanine	Alkaloids and derivatives	POS	721.44	C39H63NO11	13.8	835500	745800	728900	854300	663100	866500	793200	946900	869500	780700	885300	860200	--	--	-	-	-	-
Com_616_pos	2-Aminoisobutyric acid	Amino Acid And Its Derivatives	POS	103.063	C4H9NO2	0.82	30090000	30780000	30430000	33420000	32590000	32210000	33880000	31860000	30940000	31980000	30940000	31760000	62-57-7	HMDB0001906	-	-	-	-
Com_617_pos	Elemol	Terpenoids	POS	222.198	C15H26O	10.14	6356000	6618000	7402000	5822000	4132000	7598000	5731000	5798000	4116000	5489000	7227000	6900000	--	--	-	-	-	-
Com_618_pos	Salicylamide	Phenols And Its Derivatives	POS	137.048	C7H7NO2	0.92	758300	635600	638000	579900	646100	623700	654400	751700	713800	680300	713200	604800	65-45-2	HMDB0015687	-	-	-	-
Com_619_pos	Luteolin-4'-O-glucoside	Flavonoids	POS	448.101	C21H20O11	6.8	694500	659100	642000	504000	761700	582600	660700	742700	597100	480000	585200	555100	--	--	-	-	-	-
Com_620_pos	L-Glycyl-L-phenylalanine	Amino Acid And Its Derivatives	POS	222.1	C11H14N2O3	4.97	185600	162600	185900	208900	203000	192300	224600	220300	229500	193500	194100	218400	-	HMDB0028848	-	-	-	-
Com_621_pos	Kukoamine A	Phenols And Its Derivatives	POS	530.31	C28H42N4O6	0.68	48230	76590	36320	25640	36290	39560	23710	47270	19410	53640	54860	36360	75288-96-9	HMDB0030392	-	-	-	-
Com_623_pos	1-Methylpiperidine-2-carboxylic acid	Amino Acid And Its Derivatives	POS	143.095	C7H13NO2	0.99	347400	340000	332900	260200	298400	332400	344000	403600	352900	365100	281400	283400	--	--	-	-	-	-
Com_624_pos	N-Acetyl-D-mannosamine	Carbohydrates And Its Derivatives	POS	221.09	C8H15NO6	10.6	30160	15890	20690	17880	22520	16530	11510	19920	15780	27710	20650	18600	7772-94-3	HMDB0001129	C00645	ko01100//Metabolic pathways;ko00520//Amino sugar and nucleotide sugar metabolism	Carbohydrate metabolism;Global and overview maps	Metabolism
Com_625_pos	N-Feruloyl-3-methoxytyramine	Phenols And Its Derivatives	POS	343.142	C19H21NO5	5.72	22220	19560	30200	72880	40810	66070	101200	137400	107600	80840	66390	56100	--	--	-	-	-	-
Com_626_pos	Dibutyl phthalate	Organic Acid And Its Derivatives	POS	278.152	C16H22O4	13.42	8892000	11910000	11780000	13580000	12120000	14340000	10810000	10610000	9608000	12410000	14480000	12180000	84-74-2	HMDB0033244	-	-	-	-
Com_627_pos	Pyridoxamine	Vitamins	POS	168.09	C8H12N2O2	0.8	9319	20310	18350	27330	28260	27860	17850	31380	15320	30490	12370	24160	-	HMDB0062696	C00534	ko01100//Metabolic pathways;ko01120//Microbial metabolism in diverse environments;ko00750//Vitamin B6 metabolism	Global and overview maps;Metabolism of cofactors and vitamins	Metabolism
Com_628_pos	4-MethoxycinnaMaldehyde	Phenolic acids	POS	162.068	C10H10O2	9.19	40800	74250	49970	58750	54890	49800	53960	43800	80190	70480	73150	53030	24680-50-0	HMDB0032611	-	-	-	-
Com_629_pos	pyridoxal	Vitamins	POS	167.16	C8H9NO3	1.15	154600	234700	244700	356800	331700	357600	369000	355200	398800	306600	210600	365500	66-72-8	HMDB0001545	C00250	ko01100//Metabolic pathways;ko01120//Microbial metabolism in diverse environments;ko00750//Vitamin B6 metabolism	Global and overview maps;Metabolism of cofactors and vitamins	Metabolism
Com_630_neg	Esculin	Phenylpropanoids and polyketides	NEG	340.28	C15H16O9	5.145	5842	3019	3742	2496	4314	4090	6201	6694	5231	6544	3840	5210	531-75-9	HMDB0030820	-	-	-	-
Com_631_neg	Arbutin	Carbohydrates And Its Derivatives	NEG	272.25	C12H16O7	2.32	51860	50600	49920	60210	52830	48100	35180	44070	46540	45990	58850	50080	497-76-7	HMDB0029943	C06186	ko00010//Glycolysis / Gluconeogenesis	Carbohydrate metabolism	Metabolism
Com_632_neg	Luteolin	Flavonoids	NEG	286.24	C15H10O6	8.06	28560	14900	20540	18570	33660	28510	28530	47950	55940	36180	40180	37580	491-70-3	HMDB0005800	C01514	ko01100//Metabolic pathways;ko01110//Biosynthesis of secondary metabolites;ko00941//Flavonoid biosynthesis;ko00944//Flavone and flavonol biosynthesis	Biosynthesis of other secondary metabolites;Global and overview maps	Metabolism
Com_633_neg	Methyl-Hesperidin	Flavonoids	NEG	624.6	C29H36O15	7.569	9720	8231	8068	10120	7833	7550	2681	4136	4632	10640	9255	8327	--	--	-	-	-	-
Com_634_neg	Salicin	Carbohydrates And Its Derivatives	NEG	286.28	C13H18O7	4.989	14200	13720	13780	46300	44510	34970	23220	30260	58150	21870	63390	34260	138-52-3	HMDB0003546	C01451	ko01061//Biosynthesis of phenylpropanoids;ko00010//Glycolysis / Gluconeogenesis	Carbohydrate metabolism;Chemical structure transformation maps	Metabolism
Com_635_neg	Shikimic Acid	Phenolic acids	NEG	174.15	C7H10O5	1.038	68290	58670	65180	83950	81720	73940	63260	61460	70430	78610	99830	97180	138-59-0	HMDB0003070	C00493	ko01100//Metabolic pathways;ko01110//Biosynthesis of secondary metabolites;ko01060//Biosynthesis of plant secondary metabolites;ko01230//Biosynthesis of amino acids;ko01061//Biosynthesis of phenylpropanoids;ko01070//Biosynthesis of plant hormones;ko01063//Biosynthesis of alkaloids derived from shikimate pathway;ko00400//Phenylalanine, tyrosine and tryptophan biosynthesis	Amino acid metabolism;Chemical structure transformation maps;Global and overview maps	Metabolism
Com_636_neg	Diosmetin	Flavonoids	NEG	300.26	C16H12O6	8.911	198900	199900	330000	335500	333300	260600	229400	234000	225700	376300	491900	258100	520-34-3	HMDB0029676	-	-	-	-
Com_637_neg	Gastrodin	Phenols And Its Derivatives	NEG	286.28	C13H18O7	3.944	16340	17860	17510	19330	22140	15610	16260	15900	16550	14570	10990	16220	-	HMDB0252648	-	-	-	-
Com_638_neg	Isoliquiritigenin	Flavonoids	NEG	256.25	C15H12O4	9.231	6658	5508	5992	7438	7402	6874	2986	8512	3462	8029	4633	13230	961-29-5	HMDB0037316	C08650	ko01100//Metabolic pathways;ko01110//Biosynthesis of secondary metabolites;ko01061//Biosynthesis of phenylpropanoids;ko00941//Flavonoid biosynthesis	Biosynthesis of other secondary metabolites;Chemical structure transformation maps;Global and overview maps	Metabolism
Com_639_neg	Guanosine	Nucleotide And Its Derivates	NEG	283.24	C10H13N5O5	2.772	4011	4301	3394	4696	6671	5149	5273	7196	5330	5491	4905	6037	118-00-3	HMDB0000133	C00387	ko01100//Metabolic pathways;ko02010//ABC transporters;ko00230//Purine metabolism	Global and overview maps;Membrane transport;Nucleotide metabolism	Environmental Information Processing;Metabolism
Com_640_neg	Betulinic acid	Terpenoids	NEG	456.7	C30H48O3	14.842	78820	37570	48840	107800	91750	86630	76360	59070	75730	76760	116800	80300	472-15-1	HMDB0030094	-	-	-	-
Com_641_neg	Methylmalonate	Organic Acid And Its Derivatives	NEG	118.09	C4H6O4	1.938	875000	899900	870800	848100	820700	890900	793500	864700	789000	800000	766400	878400	516-05-2	HMDB0000202	C02170	ko01100//Metabolic pathways;ko00240//Pyrimidine metabolism;ko00640//Propanoate metabolism;ko00280//Valine, leucine and isoleucine degradation	Amino acid metabolism;Carbohydrate metabolism;Global and overview maps;Nucleotide metabolism	Metabolism
Com_642_neg	Dulcitol	Carbohydrates And Its Derivatives	NEG	182.17	C6H14O6	0.897	14220	10100	10750	13140	7898	12840	6353	14090	14060	9374	14110	12460	488-45-9	HMDB0011632	C01697	ko01100//Metabolic pathways;ko00052//Galactose metabolism	Carbohydrate metabolism;Global and overview maps	Metabolism
Com_643_neg	Quinic acid	Organic Acid And Its Derivatives	NEG	192.17	C7H12O6	0.998	569300	475800	431300	551000	418600	510700	749700	689600	659400	447900	421300	543600	91-63-4	HMDB0042004	C00296	ko01100//Metabolic pathways;ko00400//Phenylalanine, tyrosine and tryptophan biosynthesis	Amino acid metabolism;Global and overview maps	Metabolism
Com_644_neg	Astragalus polyphenols	Carbohydrates And Its Derivatives	NEG	406.38	C20H22O9	6.588	60680	30560	58040	54450	48260	57550	29420	29440	29640	20850	58850	46070	--	--	-	-	-	-
Com_645_neg	Ethylparaben	Benzene and substituted derivatives	NEG	166.17	C9H10O3	8.703	15770	10890	19800	17090	20630	21030	12800	23210	21760	20750	28010	23200	120-47-8	HMDB0032573	-	-	-	-
Com_646_neg	Inositol	Alcohols and polyols	NEG	180.16	C6H12O6	0.85	330700	263600	261600	329600	247200	264300	271700	265600	257500	255100	267900	286900	87-89-8	HMDB0000211	C00137	ko01100//Metabolic pathways;ko01110//Biosynthesis of secondary metabolites;ko01120//Microbial metabolism in diverse environments;ko02010//ABC transporters;ko00052//Galactose metabolism;ko00053//Ascorbate and aldarate metabolism;ko00562//Inositol phosphate metabolism;ko04070//Phosphatidylinositol signaling system	Carbohydrate metabolism;Global and overview maps;Membrane transport;Signal transduction	Environmental Information Processing;Metabolism
Com_647_neg	Gluconolactone	Carbohydrates And Its Derivatives	NEG	178.14	C6H10O6	1.02	78670	70080	62460	78420	71200	72520	87200	84520	84600	69090	90900	75390	90-80-2	HMDB0000150	C00198	ko01100//Metabolic pathways;ko01110//Biosynthesis of secondary metabolites;ko01120//Microbial metabolism in diverse environments;ko01200//Carbon metabolism;ko00030//Pentose phosphate pathway	Carbohydrate metabolism;Global and overview maps	Metabolism
Com_648_neg	Lauric Acid	Lipids	NEG	200.32	C12H24O2	7.28	177300	90710	170500	127300	166800	166900	111600	212600	247300	227900	184200	194000	-	HMDB0303348	C02679	ko01100//Metabolic pathways;ko01110//Biosynthesis of secondary metabolites;ko00061//Fatty acid biosynthesis	Global and overview maps;Lipid metabolism	Metabolism
Com_649_neg	3'-Hydroxyflavone	Flavonoids	NEG	238.24	C15H10O3	10.049	53850	58120	47000	59470	61940	72010	64260	47540	58460	40210	53480	42760	--	--	-	-	-	-
Com_650_neg	3,4,5-Trimethoxycinnamic acid	Organic Acid And Its Derivatives	NEG	238.24	C12H14O5	18.465	5940	5087	5180	3990	5766	4918	5788	4967	5514	6360	5680	7440	90-50-6	HMDB0002511	-	-	-	-
Com_651_neg	Raffinose	Carbohydrates And Its Derivatives	NEG	504.437	C18H32O16	1.009	189300	169500	147000	180800	155300	157000	181600	189100	199500	144100	126700	142000	512-69-6	HMDB0003213	C00492	ko01100//Metabolic pathways;ko02010//ABC transporters;ko00052//Galactose metabolism	Carbohydrate metabolism;Global and overview maps;Membrane transport	Environmental Information Processing;Metabolism
Com_652_neg	Sebacic acid	Organic Acid And Its Derivatives	NEG	202.248	C10H18O4	8.111	233900	145600	228400	145900	240200	237300	141200	229000	232100	237400	235700	242600	111-20-6	HMDB0000792	-	-	-	-
Com_653_neg	N-Acetyl-L-methionine	Amino Acid And Its Derivatives	NEG	191.25	C7H13NO3S	5.315	19460	23030	24120	16390	16740	17730	27580	22420	45240	21770	16400	16790	65-82-7	HMDB0011745	-	-	-	-
Com_654_neg	Indole-2-carboxylic acid	Organoheterocyclic compounds	NEG	161.16	C9H7NO2	0.927	55610	58930	59770	74540	68160	52150	61250	75830	64860	63750	65740	65550	1477-50-5	HMDB0002285	-	-	-	-
Com_655_neg	Tartaric acid	Organic Acid And Its Derivatives	NEG	150.09	C4H6O6	1.008	404300	381300	415900	516500	488800	390800	358600	511500	392300	422000	490600	435300	-	HMDB0303005	C00898	ko01100//Metabolic pathways;ko00630//Glyoxylate and dicarboxylate metabolism	Carbohydrate metabolism;Global and overview maps	Metabolism
Com_656_neg	2'-Deoxyguanosine	Nucleotide And Its Derivates	NEG	267.241	C10H13N5O4	3.181	709700	720300	464800	968200	1040000	1159000	851900	833000	1278000	1145000	1003000	1168000	961-07-9	HMDB0000085	C00330	ko01100//Metabolic pathways;ko02010//ABC transporters;ko00230//Purine metabolism	Global and overview maps;Membrane transport;Nucleotide metabolism	Environmental Information Processing;Metabolism
Com_657_neg	Nystose	Carbohydrates And Its Derivatives	NEG	666.578	C24H42O21	1.03	5337	5487	4640	6086	8030	5045	7147	10550	6285	4962	3374	4646	13133-07-8	HMDB0039176	-	-	-	-
Com_659_neg	Isoguanosine	Alkaloids and derivatives	NEG	283.241	C10H13N5O5	2.324	693200	815800	1151000	1604000	1000000	1137000	1230000	1427000	962800	728000	1403000	1275000	--	--	-	-	-	-
Com_660_neg	alpha,alpha-Trehalose	Carbohydrates And Its Derivatives	NEG	342.296	C12H22O11	0.962	36510000	37920000	35560000	35110000	31420000	26720000	33210000	32960000	39300000	34900000	37080000	28800000	99-20-7	HMDB0000975	C01083	ko01100//Metabolic pathways;ko01110//Biosynthesis of secondary metabolites;ko02010//ABC transporters;ko00500//Starch and sucrose metabolism	Carbohydrate metabolism;Global and overview maps;Membrane transport	Environmental Information Processing;Metabolism
Com_661_neg	Uridine 5'-monophosphate	Nucleotide And Its Derivates	NEG	324.18	C9H13N2O9P	1.037	426600	589400	595800	481500	506900	481100	407600	450300	475200	477800	447200	433200	58-97-9	HMDB0000288	C00105	ko01100//Metabolic pathways;ko00240//Pyrimidine metabolism	Global and overview maps;Nucleotide metabolism	Metabolism
Com_662_neg	L-Glutamine	Amino Acid And Its Derivatives	NEG	146.14	C5H10N2O3	0.868	1419000	1913000	1650000	1501000	1254000	1380000	1753000	1900000	1636000	1521000	1351000	1562000	5959-95-5	HMDB0003423	C00064	ko01100//Metabolic pathways;ko01120//Microbial metabolism in diverse environments;ko01060//Biosynthesis of plant secondary metabolites;ko01230//Biosynthesis of amino acids;ko02010//ABC transporters;ko00240//Pyrimidine metabolism;ko00230//Purine metabolism;ko00970//Aminoacyl-tRNA biosynthesis;ko00630//Glyoxylate and dicarboxylate metabolism;ko00250//Alanine, aspartate and glutamate metabolism;ko00…	Amino acid metabolism;Carbohydrate metabolism;Chemical structure transformation maps;Energy metabolism;Global and overview maps;Membrane transport;Metabolism of cofactors and vitamins;Nucleotide metabolism;Translation	Environmental Information Processing;Genetic Information Processing;Metabolism
Com_664_neg	L-Threonine	Amino Acid And Its Derivatives	NEG	119.119	C4H9NO3	0.888	38110	45120	40190	61900	52250	57450	82160	68810	77370	58230	50420	57550	72-19-5	HMDB0000167	C00188	ko01100//Metabolic pathways;ko01110//Biosynthesis of secondary metabolites;ko01120//Microbial metabolism in diverse environments;ko01060//Biosynthesis of plant secondary metabolites;ko01230//Biosynthesis of amino acids;ko02010//ABC transporters;ko00970//Aminoacyl-tRNA biosynthesis;ko00260//Glycine, serine and threonine metabolism;ko00261//Monobactam biosynthesis;ko00290//Valine, leucine and isole…	Amino acid metabolism;Biosynthesis of other secondary metabolites;Chemical structure transformation maps;Global and overview maps;Membrane transport;Metabolism of cofactors and vitamins;Translation	Environmental Information Processing;Genetic Information Processing;Metabolism
Com_665_neg	L-Asparagine	Amino Acid And Its Derivatives	NEG	132.12	C4H8N2O3	0.843	4940000	5004000	4885000	5561000	4868000	4951000	4751000	4947000	5155000	4283000	4680000	4893000	-	HMDB0251512	C00152	ko01100//Metabolic pathways;ko01110//Biosynthesis of secondary metabolites;ko01060//Biosynthesis of plant secondary metabolites;ko01230//Biosynthesis of amino acids;ko00970//Aminoacyl-tRNA biosynthesis;ko00250//Alanine, aspartate and glutamate metabolism;ko00460//Cyanoamino acid metabolism	Amino acid metabolism;Chemical structure transformation maps;Global and overview maps;Metabolism of other amino acids;Translation	Genetic Information Processing;Metabolism
Com_666_neg	Vitamin C	Vitamins	NEG	176.12	C6H8O6	1.03	484400	528500	475400	225100	173100	224600	184100	227300	196300	217900	190100	200800	50-81-7	HMDB0000044	C00072	ko01100//Metabolic pathways;ko01110//Biosynthesis of secondary metabolites;ko01120//Microbial metabolism in diverse environments;ko00480//Glutathione metabolism;ko00053//Ascorbate and aldarate metabolism	Carbohydrate metabolism;Global and overview maps;Metabolism of other amino acids	Metabolism
Com_667_neg	2,6-Dihydroxypurine	Nucleotide And Its Derivates	NEG	152.11	C5H4N4O2	1.714	17840	17930	11600	31640	25440	25840	23470	22700	27760	23340	20290	16170	69-89-6	HMDB0000292	C00385	ko01100//Metabolic pathways;ko01110//Biosynthesis of secondary metabolites;ko01120//Microbial metabolism in diverse environments;ko01060//Biosynthesis of plant secondary metabolites;ko00230//Purine metabolism;ko01065//Biosynthesis of alkaloids derived from histidine and purine;ko00232//Caffeine metabolism	Biosynthesis of other secondary metabolites;Chemical structure transformation maps;Global and overview maps;Nucleotide metabolism	Metabolism
Com_668_neg	Thymidine	Nucleotide And Its Derivates	NEG	242.23	C10H14N2O5	4.289	11170	11070	9197	22860	24590	20330	22350	22920	20540	19830	25760	16810	50-89-5	HMDB0000273	C00214	ko01100//Metabolic pathways;ko00240//Pyrimidine metabolism	Global and overview maps;Nucleotide metabolism	Metabolism
Com_669_neg	Cytosine	Nucleotide And Its Derivates	NEG	111.1	C4H5N3O	0.875	126100	75900	91360	110800	64050	107400	103300	87340	89720	79210	90090	83960	71-30-7	HMDB0000630	C00380	ko01100//Metabolic pathways;ko00240//Pyrimidine metabolism	Global and overview maps;Nucleotide metabolism	Metabolism
Com_670_neg	cis-Aconitic acid	Organic Acid And Its Derivatives	NEG	174.11	C6H6O6	1.766	4434000	4541000	4183000	3171000	3010000	4048000	4677000	4782000	4805000	4111000	3165000	4103000	585-84-2	HMDB0000072	C00417	ko01100//Metabolic pathways;ko01110//Biosynthesis of secondary metabolites;ko01120//Microbial metabolism in diverse environments;ko01060//Biosynthesis of plant secondary metabolites;ko01061//Biosynthesis of phenylpropanoids;ko01070//Biosynthesis of plant hormones;ko01064//Biosynthesis of alkaloids derived from ornithine, lysine and nicotinic acid;ko01063//Biosynthesis of alkaloids derived from sh…	Carbohydrate metabolism;Chemical structure transformation maps;Global and overview maps	Metabolism
Com_671_neg	Lactobionic acid	Carbohydrates And Its Derivatives	NEG	358.3	C12H22O12	0.91	165500	189100	169200	189500	185200	180200	207300	186700	206300	202100	201000	194400	-	HMDB0253945	-	-	-	-
Com_672_neg	Citric acid	Organic Acid And Its Derivatives	NEG	192.12	C6H8O7	1.516	74880000	75640000	73670000	62760000	64190000	70700000	69850000	63960000	63310000	66750000	61330000	72860000	77-92-9	HMDB0000094	C00158	ko01100//Metabolic pathways;ko01110//Biosynthesis of secondary metabolites;ko01120//Microbial metabolism in diverse environments;ko01060//Biosynthesis of plant secondary metabolites;ko01230//Biosynthesis of amino acids;ko01200//Carbon metabolism;ko01061//Biosynthesis of phenylpropanoids;ko01070//Biosynthesis of plant hormones;ko01064//Biosynthesis of alkaloids derived from ornithine, lysine and n…	Amino acid metabolism;Carbohydrate metabolism;Chemical structure transformation maps;Global and overview maps	Metabolism
Com_673_neg	alpha-D-Glucose	Carbohydrates And Its Derivatives	NEG	180.16	C6H12O6	0.912	907200	916100	907600	975700	896900	1001000	998100	1079000	935100	1002000	1251000	909900	492-62-6	HMDB0003345	C00267	ko01100//Metabolic pathways;ko01110//Biosynthesis of secondary metabolites;ko01120//Microbial metabolism in diverse environments;ko01060//Biosynthesis of plant secondary metabolites;ko01200//Carbon metabolism;ko01061//Biosynthesis of phenylpropanoids;ko01070//Biosynthesis of plant hormones;ko01064//Biosynthesis of alkaloids derived from ornithine, lysine and nicotinic acid;ko01063//Biosynthesis o…	Carbohydrate metabolism;Chemical structure transformation maps;Global and overview maps	Metabolism
Com_674_neg	L-Arabinitol	Carbohydrates And Its Derivatives	NEG	152.15	C5H12O5	0.925	14340	11190	13600	15000	20070	13290	24010	18250	27510	14400	18240	23110	7643-75-6	HMDB0001851	C00532	ko01100//Metabolic pathways;ko00040//Pentose and glucuronate interconversions	Carbohydrate metabolism;Global and overview maps	Metabolism
Com_675_neg	Lactose	Carbohydrates And Its Derivatives	NEG	342.3	C12H22O11	0.911	2488000	2033000	2125000	1931000	1697000	2268000	1964000	2426000	2009000	1989000	1705000	2012000	5965-66-2	HMDB0041627	C00243	ko01100//Metabolic pathways;ko02010//ABC transporters;ko00052//Galactose metabolism	Carbohydrate metabolism;Global and overview maps;Membrane transport	Environmental Information Processing;Metabolism
Com_676_neg	L-Lactic acid	Organic Acid And Its Derivatives	NEG	90.08	C3H6O3	1.487	4002	5269	5314	7691	8337	9378	11600	20560	7112	8864	7967	11740	10326-41-7	HMDB0001311	C00186	ko01100//Metabolic pathways;ko01110//Biosynthesis of secondary metabolites;ko01120//Microbial metabolism in diverse environments;ko00010//Glycolysis / Gluconeogenesis;ko00051//Fructose and mannose metabolism;ko00620//Pyruvate metabolism;ko00640//Propanoate metabolism	Carbohydrate metabolism;Global and overview maps	Metabolism
Com_677_neg	Ureidosuccinic acid	Amino Acid And Its Derivatives	NEG	176.13	C5H8N2O5	1.031	1349000	1472000	1078000	1292000	1335000	1369000	1318000	1130000	1061000	1268000	1446000	1141000	13184-27-5	HMDB0000828	C00438	ko01100//Metabolic pathways;ko00240//Pyrimidine metabolism;ko00250//Alanine, aspartate and glutamate metabolism	Amino acid metabolism;Global and overview maps;Nucleotide metabolism	Metabolism
Com_678_neg	D-Glucuronic acid	Carbohydrates And Its Derivatives	NEG	194.14	C6H10O7	0.894	151400	164900	153500	208300	205100	169800	184300	212500	184700	188800	198100	209800	32449-92-6	HMDB0006355	-	-	-	-
Com_679_neg	H-HoArg-OH	Amino Acid And Its Derivatives	NEG	188.23	C7H16N4O2	0.807	6785	7877	9540	6138	9850	10180	10110	10490	6554	9170	7993	9159	--	--	-	-	-	-
Com_680_neg	N-Acetylornithine	Amino Acid And Its Derivatives	NEG	174.2	C7H14N2O3	0.896	161500	192100	156200	153700	145200	160700	146200	117800	120900	134200	140300	146100	2185-16-2	HMDB0240589	C00437	ko01100//Metabolic pathways;ko01110//Biosynthesis of secondary metabolites;ko01230//Biosynthesis of amino acids;ko01210//2-Oxocarboxylic acid metabolism;ko00220//Arginine biosynthesis	Amino acid metabolism;Global and overview maps	Metabolism
Com_681_neg	Ribitol	Carbohydrates And Its Derivatives	NEG	152.15	C5H12O5	0.927	483800	445900	459000	608300	640200	491800	562100	558100	570900	553500	567800	594700	488-81-3	HMDB0000508	C00474	ko01100//Metabolic pathways;ko00040//Pentose and glucuronate interconversions;ko00740//Riboflavin metabolism	Carbohydrate metabolism;Global and overview maps;Metabolism of cofactors and vitamins	Metabolism
Com_682_neg	Succinic acid	Organic Acid And Its Derivatives	NEG	118.09	C4H6O4	1.936	2806000	3085000	3088000	2759000	2686000	2737000	2675000	2749000	2911000	2751000	2757000	2987000	110-15-6	HMDB0000254	C00042	ko01100//Metabolic pathways;ko01110//Biosynthesis of secondary metabolites;ko01120//Microbial metabolism in diverse environments;ko01060//Biosynthesis of plant secondary metabolites;ko01200//Carbon metabolism;ko01061//Biosynthesis of phenylpropanoids;ko01070//Biosynthesis of plant hormones;ko01064//Biosynthesis of alkaloids derived from ornithine, lysine and nicotinic acid;ko01063//Biosynthesis o…	Amino acid metabolism;Carbohydrate metabolism;Chemical structure transformation maps;Energy metabolism;Global and overview maps;Metabolism of cofactors and vitamins	Metabolism
Com_683_neg	O-Acetylserine	Amino Acid And Its Derivatives	NEG	147.13	C5H9NO4	1.056	62270	80110	63060	87430	106600	72660	90040	96010	97070	88000	82210	97940	5147-00-2	HMDB0003011	C00979	ko01100//Metabolic pathways;ko01110//Biosynthesis of secondary metabolites;ko01120//Microbial metabolism in diverse environments;ko01230//Biosynthesis of amino acids;ko01200//Carbon metabolism;ko00270//Cysteine and methionine metabolism;ko00908//Zeatin biosynthesis;ko04122//Sulfur relay system;ko00920//Sulfur metabolism	Amino acid metabolism;Energy metabolism;Folding, sorting and degradation;Global and overview maps;Metabolism of terpenoids and polyketides	Genetic Information Processing;Metabolism
Com_684_neg	L-Gulono-1,4-lactone	Carbohydrates And Its Derivatives	NEG	178.14	C6H10O6	0.948	136400	159400	131500	145200	164500	136500	156100	155700	160800	133100	143100	140700	1128-23-0	HMDB0003466	C01040	ko01100//Metabolic pathways;ko00053//Ascorbate and aldarate metabolism	Carbohydrate metabolism;Global and overview maps	Metabolism
Com_685_neg	L-Argininosuccinate	Amino Acid And Its Derivatives	NEG	290.273	C10H18N4O6	5.41	19130	21330	21490	19081	17743	18327	19395	20483	23209	18940	15260	17210	2387-71-5	HMDB0000052	C03406	ko01100//Metabolic pathways;ko01110//Biosynthesis of secondary metabolites;ko01230//Biosynthesis of amino acids;ko00250//Alanine, aspartate and glutamate metabolism;ko00220//Arginine biosynthesis	Amino acid metabolism;Global and overview maps	Metabolism
Com_686_neg	Creatine	Amino Acid And Its Derivatives	NEG	131.133	C4H9N3O2	1.95	177000	185700	158400	171900	181500	193100	227200	238100	241300	189800	168300	195900	57-00-1	HMDB0000064	C00300	ko01100//Metabolic pathways;ko00330//Arginine and proline metabolism;ko00260//Glycine, serine and threonine metabolism	Amino acid metabolism;Global and overview maps	Metabolism
Com_687_neg	D-Galacturonic acid	Carbohydrates And Its Derivatives	NEG	194.139	C6H10O7	1.56	1519000	1700000	1588000	1430000	1322000	1368000	1400000	1436000	1566000	1438000	1419000	1602000	-	HMDB0062783	C00333	ko01100//Metabolic pathways;ko02010//ABC transporters;ko00520//Amino sugar and nucleotide sugar metabolism;ko00040//Pentose and glucuronate interconversions;ko00053//Ascorbate and aldarate metabolism	Carbohydrate metabolism;Global and overview maps;Membrane transport	Environmental Information Processing;Metabolism
Com_688_neg	E-3,4,5'-Trihydroxy-3'-glucopyranosylstilbene	Phenylpropanoids and polyketides	NEG	406.4	C20H22O9	6.23	27270	11840	16540	21882	21786	20770	42430	33870	23770	12370	23490	31150	--	--	-	-	-	-
Com_689_neg	Flavin Adenine Dinucleotide	Nucleotide And Its Derivates	NEG	785.55	C27H33N9O15P2	5.16	22750	23400	20640	22460	18450	28350	22240	22790	45460	22710	20900	24950	-	HMDB0252293	C00016	ko01100//Metabolic pathways;ko01110//Biosynthesis of secondary metabolites;ko00740//Riboflavin metabolism	Global and overview maps;Metabolism of cofactors and vitamins	Metabolism
Com_690_neg	GA7-1	Phytohormones	NEG	330.4	C19H22O5	9.22	2139000	2218000	2289000	2633000	2752000	2619000	2776000	2787000	2831000	2506000	2581000	2570000	--	--	-	-	-	-
Com_691_neg	Guanine	Organoheterocyclic compounds	NEG	151.126	C5H5N5O	2.77	514700	531600	504000	554500	616100	570100	556000	544900	580500	564700	557900	532900	73-40-5	HMDB0000132	C00242	ko01100//Metabolic pathways;ko00230//Purine metabolism	Global and overview maps;Nucleotide metabolism	Metabolism
Com_692_neg	Jasmonic acid	Phytohormones	NEG	210.27	C12H18O3	8.98	9106	8963	9677	16720	15420	13350	14370	15700	17070	12610	15730	12400	59366-47-1	HMDB0032797	C08491	ko01100//Metabolic pathways;ko01110//Biosynthesis of secondary metabolites;ko01060//Biosynthesis of plant secondary metabolites;ko01070//Biosynthesis of plant hormones;ko00592//alpha-Linolenic acid metabolism;ko04075//Plant hormone signal transduction	Chemical structure transformation maps;Global and overview maps;Lipid metabolism;Signal transduction	Environmental Information Processing;Metabolism
Com_693_neg	Kaempferol7-O-beta-D-glucopyranoside	Flavonoids	NEG	448.377	C21H20O11	6.65	90110	40470	85650	69260	113500	89540	150400	91550	98650	55930	101000	80260	--	--	-	-	-	-
Com_694_neg	Pyruvic Acid	Organic Acid And Its Derivatives	NEG	88.062	C3H4O3	4.88	18080	27800	31320	35990	33880	40170	48140	51070	77740	31700	26870	36390	127-17-3	HMDB0000243	C00022	ko01100//Metabolic pathways;ko01110//Biosynthesis of secondary metabolites;ko01120//Microbial metabolism in diverse environments;ko01060//Biosynthesis of plant secondary metabolites;ko01230//Biosynthesis of amino acids;ko01200//Carbon metabolism;ko01061//Biosynthesis of phenylpropanoids;ko00330//Arginine and proline metabolism;ko01070//Biosynthesis of plant hormones;ko00270//Cysteine and methioni…	Amino acid metabolism;Biosynthesis of other secondary metabolites;Carbohydrate metabolism;Chemical structure transformation maps;Drug resistance: antimicrobial;Endocrine and metabolic disease;Energy metabolism;Global and overview maps;Metabolism of cofactors and vitamins;Metabolism of other amino acids;Metabolism of terpenoids and polyketides;Xenobiotics biodegradation and metabolism	Human Diseases;Metabolism
Com_695_neg	Sakuranetin	Flavonoids	NEG	286.279	C16H14O5	1.01	183900	188300	169100	206200	202200	172200	186900	187300	191300	189300	182800	184000	2957-21-3	HMDB0030090	C09833	ko01110//Biosynthesis of secondary metabolites;ko00941//Flavonoid biosynthesis	Biosynthesis of other secondary metabolites;Global and overview maps	Metabolism
Com_696_neg	trans-9-Octadecenoic acid	Lipids	NEG	282.461	C18H34O2	12.86	2440	1690	1704	2912	2664	2381	2059	2278	1776	2651	2285	4092	112-79-8	HMDB0000573	-	-	-	-
Com_697_neg	3-Hydroxyanthranilic Acid	Organic Acid And Its Derivatives	NEG	153.135	C7H7NO3	4.45	5090	3661	5436	21170	18450	11490	11470	12110	9055	11880	24350	8611	548-93-6	HMDB0001476	C00632	ko01100//Metabolic pathways;ko01120//Microbial metabolism in diverse environments;ko00380//Tryptophan metabolism	Amino acid metabolism;Global and overview maps	Metabolism
Com_698_neg	3-Hydroxybutyrate	Organic Acid And Its Derivatives	NEG	104.104	C4H8O3	1.13	244900	297800	253200	289400	225700	292000	279900	351500	282500	258900	311600	295000	--	--	-	-	-	-
Com_699_neg	Riboflavin-5'-monophosphate	Phenols And Its Derivatives	NEG	456.344	C17H21N4O9P	0.91	342100	239500	287600	230500	242200	315900	254100	348100	322500	297100	184500	326600	--	--	-	-	-	-
Com_700_neg	Ptaquiloside	Terpenoids	NEG	398.45	C20H30O8	11.23	3978	3738	4007	2577	2619	2988	2655	3282	3429	4160	2359	4061	-	HMDB0242690	-	-	-	-
Com_701_neg	6-Phosphogluconic acid	Carbohydrates And Its Derivatives	NEG	276.135	C6H13O10P	0.91	52560	69980	65110	61230	58610	55150	56560	65820	57280	48240	58570	66980	921-62-0	HMDB0001316	C00345	ko01100//Metabolic pathways;ko01110//Biosynthesis of secondary metabolites;ko01120//Microbial metabolism in diverse environments;ko01200//Carbon metabolism;ko00030//Pentose phosphate pathway	Carbohydrate metabolism;Global and overview maps	Metabolism
Com_702_neg	D-Erythrose 4-phosphate	Carbohydrates And Its Derivatives	NEG	200.084	C4H9O7P	1.08	463200	428800	429000	375500	445400	374000	341800	319800	296700	407900	364900	378000	585-18-2	HMDB0001321	C00279	ko01100//Metabolic pathways;ko01110//Biosynthesis of secondary metabolites;ko01120//Microbial metabolism in diverse environments;ko01060//Biosynthesis of plant secondary metabolites;ko01230//Biosynthesis of amino acids;ko01200//Carbon metabolism;ko01061//Biosynthesis of phenylpropanoids;ko01070//Biosynthesis of plant hormones;ko01063//Biosynthesis of alkaloids derived from shikimate pathway;ko000…	Amino acid metabolism;Carbohydrate metabolism;Chemical structure transformation maps;Energy metabolism;Global and overview maps;Metabolism of cofactors and vitamins	Metabolism
Com_703_neg	Fructose bisphosphate	Carbohydrates And Its Derivatives	NEG	340.116	C6H14O12P2	0.88	459700	491700	578800	509200	520300	380600	346100	367400	397500	469200	353700	412200	--	--	C05378	ko01100//Metabolic pathways;ko01110//Biosynthesis of secondary metabolites;ko01120//Microbial metabolism in diverse environments;ko01060//Biosynthesis of plant secondary metabolites;ko01230//Biosynthesis of amino acids;ko01200//Carbon metabolism;ko01061//Biosynthesis of phenylpropanoids;ko01063//Biosynthesis of alkaloids derived from shikimate pathway;ko00030//Pentose phosphate pathway;ko01062//B…	Carbohydrate metabolism;Chemical structure transformation maps;Global and overview maps	Metabolism
Com_704_neg	Guanosine 5'-triphosphate	Nucleotide And Its Derivates	NEG	523.18	C10H16N5O14P3	0.9	29890	26680	25510	23590	26150	23460	28320	20040	19250	32910	23780	20600	1986/1/1	HMDB0001273	C00044	ko01100//Metabolic pathways;ko01110//Biosynthesis of secondary metabolites;ko00230//Purine metabolism;ko04122//Sulfur relay system;ko00740//Riboflavin metabolism;ko00790//Folate biosynthesis;ko04140//Autophagy - animal;ko04144//Endocytosis	Folding, sorting and degradation;Global and overview maps;Metabolism of cofactors and vitamins;Nucleotide metabolism;Transport and catabolism	Cellular Processes;Genetic Information Processing;Metabolism
Com_705_neg	Lactic acid	Organic Acid And Its Derivatives	NEG	90.078	C3H6O3	1.48	46970	82200	50920	143900	164800	210500	268100	266600	277600	183800	114800	176100	10326-41-7	HMDB0001311	-	-	-	-
Com_706_neg	6-Sialyllactose	Carbohydrates And Its Derivatives	NEG	633.551	C23H39NO19	0.73	26520	35320	28490	36640	20320	28200	25060	19570	31290	26660	23810	25860	--	--	-	-	-	-
Com_707_neg	9(S)-HOTrE	Lipids	NEG	294.429	C18H30O3	12.07	51160	39510	48310	37680	44860	49040	50360	56200	55640	47960	45970	49220	-	HMDB0247705	C16326	ko00592//alpha-Linolenic acid metabolism	Lipid metabolism	Metabolism
Com_708_neg	Trehalose 6-phosphate	Carbohydrates And Its Derivatives	NEG	422.276	C12H23O14P	0.96	820700	1026000	1132000	598900	713500	764100	787700	914500	983000	873600	663600	707300	4484-88-2	HMDB0001124	C00689	ko01100//Metabolic pathways;ko01110//Biosynthesis of secondary metabolites;ko00500//Starch and sucrose metabolism	Carbohydrate metabolism;Global and overview maps	Metabolism
Com_709_neg	alpha-Benzylsuccinic acid	Organic Acid And Its Derivatives	NEG	208.211	C11H12O4	0.71	414500	420100	341100	474700	400400	414900	373700	403500	404500	395600	363500	460600	--	--	C09816	ko01100//Metabolic pathways;ko01120//Microbial metabolism in diverse environments;ko01220//Degradation of aromatic compounds	Global and overview maps	Metabolism
Com_710_neg	beta-D-Lactose	Carbohydrates And Its Derivatives	NEG	342.297	C12H22O11	1	6665000	8111000	8693000	5902000	6446000	6913000	7756000	7631000	7011000	6977000	6983000	7096000	5965-66-2	HMDB0041627	-	-	-	-
Com_711_neg	gamma,gamma-Dimethylallyl pyrophosphate	Lipids	NEG	246.092	C5H12O7P2	0.95	1353000	1350000	1120000	725400	695300	918900	731600	712300	767000	895500	644800	905000	358-72-5	HMDB0001120	C00235	ko01100//Metabolic pathways;ko01110//Biosynthesis of secondary metabolites;ko01060//Biosynthesis of plant secondary metabolites;ko01070//Biosynthesis of plant hormones;ko01062//Biosynthesis of terpenoids and steroids;ko00908//Zeatin biosynthesis;ko00740//Riboflavin metabolism;ko00900//Terpenoid backbone biosynthesis	Chemical structure transformation maps;Global and overview maps;Metabolism of cofactors and vitamins;Metabolism of terpenoids and polyketides	Metabolism
Com_712_neg	4-Hydroxy-2-Oxoglutaric Acid	Organic Acid And Its Derivatives	NEG	162.098	C5H6O6	0.7	2190000	2298000	1854000	1844000	1811000	2029000	1740000	1754000	1694000	1850000	1719000	1869000	1187-99-1	HMDB0002070	C01127	ko01100//Metabolic pathways;ko00630//Glyoxylate and dicarboxylate metabolism	Carbohydrate metabolism;Global and overview maps	Metabolism
Com_713_neg	4-Hydroxy-3-methoxyphenylglycol sulfate potassium salt	Organic Acid And Its Derivatives	NEG	302.343	C9H11KO7S	0.92	138300	118400	111800	131000	88120	98780	193300	169700	159000	99030	144900	90980	--	--	-	-	-	-
Com_714_neg	dATP	Nucleotide And Its Derivates	NEG	491.001	C10H16N5O12P3	0.73	39320	53200	57110	37660	47250	37460	26920	30350	32790	36260	37270	36650	1927-31-7	HMDB0001532	C00131	ko01100//Metabolic pathways;ko00230//Purine metabolism	Global and overview maps;Nucleotide metabolism	Metabolism
Com_715_neg	2-deoxyglucose-6-phosphate	Nucleotide And Its Derivates	NEG	244.136	C6H13O8P	0.98	144900	225200	183900	138900	138100	181500	164300	124500	162500	179700	171700	129500	--	--	-	-	-	-
Com_716_neg	3-(2-Naphthyl)-D-Alanine	Amino Acid And Its Derivatives	NEG	215.248	C13H13NO2	6.22	17600	9685	20970	21449	19922	19465	23020	21990	19500	11590	20860	19110	--	--	-	-	-	-
Com_717_neg	5-Phosphoribosyl 1-pyrophosphate	Carbohydrates And Its Derivatives	NEG	390.07	C5H13O14P3	1.01	37070	36850	34520	49180	44130	31880	45130	40970	47360	30310	34940	36290	-	HMDB0062643	C00119	ko01100//Metabolic pathways;ko01110//Biosynthesis of secondary metabolites;ko01120//Microbial metabolism in diverse environments;ko01060//Biosynthesis of plant secondary metabolites;ko01230//Biosynthesis of amino acids;ko01200//Carbon metabolism;ko00240//Pyrimidine metabolism;ko00230//Purine metabolism;ko01070//Biosynthesis of plant hormones;ko00030//Pentose phosphate pathway;ko01065//Biosynthesi…	Amino acid metabolism;Carbohydrate metabolism;Chemical structure transformation maps;Global and overview maps;Metabolism of cofactors and vitamins;Nucleotide metabolism	Metabolism
Com_718_neg	ADP-ribose	Nucleotide And Its Derivates	NEG	559.32	C15H23N5O14P2	1.05	20870	29580	43120	11520	17450	19390	12570	24480	20410	27300	12570	16860	20762-30-5	HMDB0001178	C00301	ko01100//Metabolic pathways;ko00230//Purine metabolism	Global and overview maps;Nucleotide metabolism	Metabolism
Com_719_neg	Ala-trp	Amino Acid And Its Derivatives	NEG	275.303	C14H17N3O3	0.9	204100	234400	252000	178000	190900	249200	269900	245700	248800	244600	191100	213300	16305-75-2	HMDB0013209	-	-	-	-
Com_720_neg	ATP	Nucleotide And Its Derivates	NEG	507.181	C10H16N5O13P3	1.04	42500	55300	41340	39450	44220	45810	40340	36000	36780	37580	33210	37560	56-65-5	HMDB0000538	C00002	ko01100//Metabolic pathways;ko01110//Biosynthesis of secondary metabolites;ko00230//Purine metabolism;ko00908//Zeatin biosynthesis;ko00190//Oxidative phosphorylation;ko00195//Photosynthesis	Energy metabolism;Global and overview maps;Metabolism of terpenoids and polyketides;Nucleotide metabolism	Metabolism
Com_721_neg	cis-4-Hydroxy-D-proline	Organic Acid And Its Derivatives	NEG	131.13	C5H9NO3	2.26	1796	2992	1882	3583	3007	4682	6962	6237	6887	4595	2124	6044	2584-71-6	HMDB0060460	C03440	ko01100//Metabolic pathways	Global and overview maps	Metabolism
Com_722_neg	Citraconic acid	Lipids	NEG	130.099	C5H6O4	1.56	4119000	5094000	4035000	3804000	3027000	3465000	3489000	4170000	3591000	3962000	3521000	3932000	498-24-8	HMDB0000749	C02226	ko01100//Metabolic pathways;ko01210//2-Oxocarboxylic acid metabolism;ko00660//C5-Branched dibasic acid metabolism;ko00290//Valine, leucine and isoleucine biosynthesis	Amino acid metabolism;Carbohydrate metabolism;Global and overview maps	Metabolism
Com_723_neg	deoxyribose-phosphate	Nucleotide And Its Derivates	NEG	226.08	C5H7O8P	0.97	74640	72510	67280	68950	61110	57200	37330	44410	46110	56520	65710	64430	--	--	-	-	-	-
Com_724_neg	D-Fructose 6-Phosphate	Carbohydrates And Its Derivatives	NEG	260.136	C6H13O9P	0.86	8043000	8870000	8347000	7254000	6549000	6963000	6074000	5970000	6062000	6586000	6497000	7013000	-	HMDB0304311	C00085	ko01100//Metabolic pathways;ko01110//Biosynthesis of secondary metabolites;ko01120//Microbial metabolism in diverse environments;ko01200//Carbon metabolism;ko00052//Galactose metabolism;ko00710//Carbon fixation in photosynthetic organisms;ko00500//Starch and sucrose metabolism;ko04931//Insulin resistance	Carbohydrate metabolism;Endocrine and metabolic disease;Energy metabolism;Global and overview maps	Human Diseases;Metabolism
Com_725_neg	D-Galactonic acid	Organic Acid And Its Derivatives	NEG	196.155	C6H12O7	0.92	794400	712100	711700	838900	773800	781200	1015000	1042000	1066000	775100	833900	840700	-	HMDB0253886	C00880	ko01100//Metabolic pathways;ko01120//Microbial metabolism in diverse environments;ko00052//Galactose metabolism	Carbohydrate metabolism;Global and overview maps	Metabolism
Com_726_neg	dGDP	Nucleotide And Its Derivates	NEG	427.201	C10H15N5O10P2	1.08	45030	50850	45660	40060	39530	35840	27050	23750	25690	31080	31560	37650	3493/9/2	HMDB0000960	C00361	ko01100//Metabolic pathways;ko00230//Purine metabolism	Global and overview maps;Nucleotide metabolism	Metabolism
Com_727_neg	D-Glucarate	Carbohydrates And Its Derivatives	NEG	210.139	C6H10O8	0.82	22420	13280	21760	25670	28480	22870	22380	28050	17760	25930	26970	21180	87-73-0	HMDB0000663	C00818	ko01100//Metabolic pathways;ko00053//Ascorbate and aldarate metabolism	Carbohydrate metabolism;Global and overview maps	Metabolism
Com_728_neg	D-Gluconic acid	Carbohydrates And Its Derivatives	NEG	196.155	C6H12O7	0.91	1328000	1320000	1259000	1561000	1306000	1518000	1839000	1745000	1838000	1489000	1472000	1520000	-	HMDB0303730	C00257	ko01100//Metabolic pathways;ko01110//Biosynthesis of secondary metabolites;ko01120//Microbial metabolism in diverse environments;ko01200//Carbon metabolism;ko00030//Pentose phosphate pathway	Carbohydrate metabolism;Global and overview maps	Metabolism
Com_729_neg	D-Glucopyranose	Carbohydrates And Its Derivatives	NEG	180.156	C6H12O6	0.87	958400	1065000	912900	1076000	1005000	1033000	1063000	1027000	1060000	971900	1095000	1065000	-	HMDB0304632	C00031	ko01100//Metabolic pathways;ko01110//Biosynthesis of secondary metabolites;ko02010//ABC transporters;ko00052//Galactose metabolism;ko00520//Amino sugar and nucleotide sugar metabolism;ko00030//Pentose phosphate pathway;ko00010//Glycolysis / Gluconeogenesis;ko00500//Starch and sucrose metabolism;ko04931//Insulin resistance;ko00901//Indole alkaloid biosynthesis;ko04933//AGE-RAGE signaling pathway i…	Biosynthesis of other secondary metabolites;Carbohydrate metabolism;Endocrine and metabolic disease;Global and overview maps;Membrane transport	Environmental Information Processing;Human Diseases;Metabolism
Com_730_neg	D-Histidine	Amino Acid And Its Derivatives	NEG	155.155	C6H9N3O2	0.81	1018000	1167000	1156000	920500	964900	1071000	1233000	1270000	1201000	1095000	934300	1118000	-	HMDB0250763	C06419	ko01100//Metabolic pathways	Global and overview maps	Metabolism
Com_731_neg	Dihydroxyacetone phosphate	Carbohydrates And Its Derivatives	NEG	170.058	C3H7O6P	0.9	67850	67290	64110	65450	59220	69370	57260	56870	59400	77670	79150	70630	1957/4/5	HMDB0001473	C00111	ko01100//Metabolic pathways;ko01110//Biosynthesis of secondary metabolites;ko01120//Microbial metabolism in diverse environments;ko01230//Biosynthesis of amino acids;ko01200//Carbon metabolism;ko00052//Galactose metabolism;ko00760//Nicotinate and nicotinamide metabolism;ko00040//Pentose and glucuronate interconversions;ko00710//Carbon fixation in photosynthetic organisms;ko00010//Glycolysis / Glu…	Carbohydrate metabolism;Energy metabolism;Global and overview maps;Lipid metabolism;Metabolism of cofactors and vitamins	Metabolism
Com_732_neg	D-Lactic acid	Organic Acid And Its Derivatives	NEG	90.08	C3H6O3	1.44	5379	8822	7448	16660	12480	15610	20270	23050	25220	18900	6500	13430	10326-41-7	HMDB0001311	C00256	ko01100//Metabolic pathways;ko01120//Microbial metabolism in diverse environments;ko00620//Pyruvate metabolism;ko01502//Vancomycin resistance	Carbohydrate metabolism;Drug resistance: antimicrobial;Global and overview maps	Human Diseases;Metabolism
Com_733_neg	Aspartate	Amino Acid And Its Derivatives	NEG	133.103	C4H7NO4	0.85	935200	1060000	950300	1112000	961600	1066000	1013000	1088000	1080000	995000	908300	1070000	56-84-8	HMDB0000191	-	-	-	-
Com_734_neg	Dl-Glutamic acid	Amino Acid And Its Derivatives	NEG	147.129	C5H9NO4	0.87	974400	1017000	970500	1090000	885000	1044000	1244000	1280000	1247000	1055000	926900	1055000	-	HMDB0060475	C00302	ko01100//Metabolic pathways;ko00460//Cyanoamino acid metabolism	Global and overview maps;Metabolism of other amino acids	Metabolism
Com_735_neg	DL-o-Tyrosine	Amino Acid And Its Derivatives	NEG	181.189	C9H11NO3	1.81	250400	253500	275800	442600	379500	459400	716300	745900	741500	392000	465100	436300	2370-61-8	HMDB0006050	-	-	-	-
Com_736_neg	alpha-Amino-beta-(3-indolyl)-propionic acid	Amino Acid And Its Derivatives	NEG	204.225	C11H12N2O2	4.91	434600	512600	416800	462900	438000	668500	682400	889400	2057000	605400	385100	732200	1954/12/6	HMDB0030396	-	-	-	-
Com_737_neg	D-Ribose 5-phosphate	Carbohydrates And Its Derivatives	NEG	230.11	C5H11O8P	0.89	324300	316700	293600	321600	274100	240900	318000	241100	307900	261300	241800	267700	34980-65-9	HMDB0001548	C00117	ko01100//Metabolic pathways;ko01110//Biosynthesis of secondary metabolites;ko01120//Microbial metabolism in diverse environments;ko01230//Biosynthesis of amino acids;ko01200//Carbon metabolism;ko00230//Purine metabolism;ko00030//Pentose phosphate pathway;ko00710//Carbon fixation in photosynthetic organisms;ko00750//Vitamin B6 metabolism	Carbohydrate metabolism;Energy metabolism;Global and overview maps;Metabolism of cofactors and vitamins;Nucleotide metabolism	Metabolism
Com_738_neg	D-Xylulose 5-phosphate	Carbohydrates And Its Derivatives	NEG	230.11	C5H11O8P	0.9	420200	408300	419900	436600	517100	351500	344400	325700	355600	367200	375700	345700	4212-65-1	HMDB0000868	C00231	ko01100//Metabolic pathways;ko01110//Biosynthesis of secondary metabolites;ko01120//Microbial metabolism in diverse environments;ko01230//Biosynthesis of amino acids;ko01200//Carbon metabolism;ko00030//Pentose phosphate pathway;ko00040//Pentose and glucuronate interconversions;ko00710//Carbon fixation in photosynthetic organisms;ko00053//Ascorbate and aldarate metabolism	Carbohydrate metabolism;Energy metabolism;Global and overview maps	Metabolism
Com_739_neg	Glutaric Acid	Organic Acid And Its Derivatives	NEG	132.115	C5H8O4	0.7	2911000	5174000	4062000	4901000	3650000	3155000	2798000	3151000	2451000	3389000	3521000	3210000	110-94-1	HMDB0000661	C00489	ko01100//Metabolic pathways;ko01120//Microbial metabolism in diverse environments;ko00310//Lysine degradation;ko00071//Fatty acid degradation	Amino acid metabolism;Global and overview maps;Lipid metabolism	Metabolism
Com_740_neg	L-Cysteinesulfinic acid	Organic Acid And Its Derivatives	NEG	153.16	C3H7NO4S	0.88	10350	5216	8229	7351	7458	8655	6792	7512	7860	9195	8651	11840	1115-65-7	HMDB0000996	C00606	ko01100//Metabolic pathways;ko00270//Cysteine and methionine metabolism;ko00430//Taurine and hypotaurine metabolism	Amino acid metabolism;Global and overview maps;Metabolism of other amino acids	Metabolism
Com_741_neg	Linolelaidic Acid (C18:2N6T)	Lipids	NEG	280.445	C18H32O2	15.16	215200	149900	159100	552700	548200	341100	196900	107400	138400	316200	487100	298900	--	--	-	-	-	-
Com_742_neg	Lysope 18:0	Lipids	NEG	481.6	C23H48NO7P	13.73	6240	4214	4086	8339	4768	6045	4155	3254	4486	5337	4453	5348	--	--	-	-	-	-
Com_743_neg	Lysope 18:1	Lipids	NEG	479.588	C23H46NO7P	12.81	19650	16600	15270	20640	16400	19290	15240	15470	15210	19000	19080	18210	--	--	-	-	-	-
Com_744_neg	N-Acetylalanine	Amino Acid And Its Derivatives	NEG	131.13	C5H9NO3	2.15	31030	27950	27540	31800	33270	29610	33430	31040	34960	31740	28090	32460	-	HMDB0255053	-	-	-	-
Com_745_neg	N-Acetyl-D-glucosamine 6-phosphate	Carbohydrates And Its Derivatives	NEG	301.188	C8H16NO9P	1.81	16220	18460	14440	26850	21540	21020	47720	49520	55420	24920	30670	35980	73495-11-1	HMDB0002817	C00357	ko01100//Metabolic pathways;ko00520//Amino sugar and nucleotide sugar metabolism	Carbohydrate metabolism;Global and overview maps	Metabolism
Com_746_neg	Thymidine 5'-diphosphate	Nucleotide And Its Derivates	NEG	402.19	C10H16N2O11P2	0.69	26010	26180	18870	20140	18250	18270	26190	25890	28900	15140	20090	19930	491-97-4	HMDB0001274	C00363	ko01100//Metabolic pathways;ko00240//Pyrimidine metabolism	Global and overview maps;Nucleotide metabolism	Metabolism
Com_747_neg	CDP	Nucleotide And Its Derivates	NEG	403.176	C9H15N3O11P2	0.99	82140	73630	80910	49160	54290	68520	47360	41280	27690	66590	57010	65810	58-25-3	HMDB0014618	C00112	ko01100//Metabolic pathways;ko00240//Pyrimidine metabolism	Global and overview maps;Nucleotide metabolism	Metabolism
Com_749_neg	D-threo-Isocitric acid	Organic Acid And Its Derivatives	NEG	192.124	C6H8O7	1.41	24340000	25770000	26000000	17630000	19100000	22830000	20370000	23200000	19880000	22620000	19070000	24900000	-	HMDB0304324	-	-	-	-
Com_750_neg	L-Homoserine	Amino Acid And Its Derivatives	NEG	119.119	C4H9NO3	1.9	5729	6011	4800	3300	4688	4756	5298	5097	4786	5479	5946	4164	672-15-1	HMDB0000719	C00263	ko01100//Metabolic pathways;ko01110//Biosynthesis of secondary metabolites;ko01120//Microbial metabolism in diverse environments;ko01230//Biosynthesis of amino acids;ko00270//Cysteine and methionine metabolism;ko00260//Glycine, serine and threonine metabolism;ko00300//Lysine biosynthesis;ko00920//Sulfur metabolism	Amino acid metabolism;Energy metabolism;Global and overview maps	Metabolism
Com_751_neg	N-lactoyl-phenylalanine	Organic Acid And Its Derivatives	NEG	237.25	C12H15NO4	6.97	5977	7021	5317	5426	6818	7438	9737	11530	6278	5181	4968	6156	183241-73-8	HMDB0062175	-	-	-	-
Com_752_neg	Orotidine	Nucleotide And Its Derivates	NEG	288.211	C10H12N2O8	1	7596	8734	9458	7532	7127	9084	6736	4827	12200	5303	8071	6719	314-50-1	HMDB0000788	C01103	ko01100//Metabolic pathways;ko00240//Pyrimidine metabolism	Global and overview maps;Nucleotide metabolism	Metabolism
Com_753_neg	dADP	Nucleotide And Its Derivates	NEG	411.202	C10H15N5O9P2	0.75	11170	9778	10050	6471	8096	10800	7710	9525	12300	11510	10490	9358	2793/6/8	HMDB0001508	C00206	ko01100//Metabolic pathways;ko00230//Purine metabolism	Global and overview maps;Nucleotide metabolism	Metabolism
Com_754_neg	4-Hydroxy-L-Glutamic Acid	Amino Acid And Its Derivatives	NEG	163.13	C5H9NO5	18.53	14520	14760	28840	15590	15020	17810	19080	20020	24680	20250	9441	16930	2485-33-8	HMDB0002273	-	-	-	-
Com_755_neg	D-Arabinose 5-phosphate	Carbohydrates And Its Derivatives	NEG	230.11	C5H11O8P	0.9	541600	671600	496100	570900	441000	428700	473300	487100	512600	725900	441400	505400	13137-52-5	HMDB0011734	C01112	ko01100//Metabolic pathways	Global and overview maps	Metabolism
Com_756_neg	dUMP	Nucleotide And Its Derivates	NEG	308.182	C9H13N2O8P	0.92	100300	92390	108800	93950	100100	113700	110100	98680	123700	99150	100700	134400	964-26-1	HMDB0001409	C00365	ko01100//Metabolic pathways;ko00240//Pyrimidine metabolism	Global and overview maps;Nucleotide metabolism	Metabolism
Com_757_neg	alpha-D-Galactose 1-phosphate	Carbohydrates And Its Derivatives	NEG	260.136	C6H13O9P	0.87	4722000	4569000	4469000	4319000	4295000	3759000	2963000	3233000	3226000	3610000	4175000	3735000	2255-14-3	HMDB0000645	C00446	ko01100//Metabolic pathways;ko00052//Galactose metabolism;ko00520//Amino sugar and nucleotide sugar metabolism	Carbohydrate metabolism;Global and overview maps	Metabolism
Com_758_neg	Ribose 1-phosphate	Carbohydrates And Its Derivatives	NEG	230.11	C5H11O8P	0.9	350100	400300	336000	386000	359500	401000	311500	334000	385700	320600	371100	441200	14075-00-4	HMDB0001489	C00620	ko01100//Metabolic pathways;ko00230//Purine metabolism;ko00030//Pentose phosphate pathway	Carbohydrate metabolism;Global and overview maps;Nucleotide metabolism	Metabolism
Com_759_neg	s7p	Carbohydrates And Its Derivatives	NEG	290.16	C7H15O10P	0.87	64850	53620	53590	75600	78080	54690	60720	49100	68170	51160	62500	79750	--	--	C05382	ko01100//Metabolic pathways;ko01110//Biosynthesis of secondary metabolites;ko01120//Microbial metabolism in diverse environments;ko01230//Biosynthesis of amino acids;ko01200//Carbon metabolism;ko00030//Pentose phosphate pathway;ko00710//Carbon fixation in photosynthetic organisms	Carbohydrate metabolism;Energy metabolism;Global and overview maps	Metabolism
Com_760_neg	UDP	Nucleotide And Its Derivates	NEG	404.16	C9H14N2O12P2	0.7	3280000	2864000	3240000	3351000	3112000	3261000	2686000	2678000	2749000	3345000	2975000	2673000	58-98-0	HMDB0000295	C00015	ko01100//Metabolic pathways;ko00240//Pyrimidine metabolism;ko00908//Zeatin biosynthesis	Global and overview maps;Metabolism of terpenoids and polyketides;Nucleotide metabolism	Metabolism
Com_761_neg	Uridine 5'-Diphospho-N-Acetylgalactosamine	Nucleotide And Its Derivates	NEG	607.354	C17H27N3O17P2	1	103700	72730	77630	87980	83190	89380	61220	74800	74770	69570	83030	74430	7277-98-7	HMDB0000304	-	-	-	-
Com_762_neg	UDP-galactose	Nucleotide And Its Derivates	NEG	566.3	C15H24N2O17P2	0.92	5883000	5789000	5867000	5483000	5636000	5624000	5484000	6024000	5708000	5086000	5296000	5193000	1955-26-6	HMDB0012305	C00052	ko01100//Metabolic pathways;ko00052//Galactose metabolism;ko00520//Amino sugar and nucleotide sugar metabolism	Carbohydrate metabolism;Global and overview maps	Metabolism
Com_763_neg	UDP-D-glucuronate	Nucleotide And Its Derivates	NEG	580.285	C15H22N2O18P2	0.94	174400	198500	160900	194600	158000	148300	109000	124500	104400	132100	160400	136800	2616-64-0	HMDB0000935	C00167	ko01100//Metabolic pathways;ko00520//Amino sugar and nucleotide sugar metabolism;ko00040//Pentose and glucuronate interconversions;ko00053//Ascorbate and aldarate metabolism	Carbohydrate metabolism;Global and overview maps	Metabolism
Com_764_neg	L-(+)-Rhamnose	Carbohydrates And Its Derivatives	NEG	164.16	C6H12O5	0.96	20140	17510	21340	23300	18370	16200	20620	22380	19880	18090	17390	20860	3615-41-6	HMDB0000849	C00507	ko01100//Metabolic pathways;ko01120//Microbial metabolism in diverse environments;ko00051//Fructose and mannose metabolism	Carbohydrate metabolism;Global and overview maps	Metabolism
Com_765_neg	Danshensu	Phenolic acids	NEG	198.17	C9H10O5	4.44	34700	33490	32160	36150	40690	36570	37240	33470	31060	40870	36130	36750	23028-17-3	HMDB0003503	-	-	-	-
Com_766_neg	Methyl Vanillate	Organic Acid And Its Derivatives	NEG	182.17	C9H10O4	7.89	5073	4450	4442	4470	5303	4953	5922	5969	3066	5018	4792	5428	3943-74-6	HMDB0240266	-	-	-	-
Com_767_neg	Ligustrazine	Alkaloids and derivatives	NEG	136.197	C8H12N2	0.88	112700	95290	75410	90840	83060	100700	83800	83960	105400	78810	80010	77120	1124-11-4	HMDB0036584	-	-	-	-
Com_768_neg	Glabridin	Flavonoids	NEG	324.37	C20H20O4	11.47	7492	6275	7721	4678	5691	7952	6925	7758	8117	9099	8119	6495	59870-68-7	HMDB0034188	-	-	-	-
Com_770_neg	4-Hydroxybenzyl alcohol	Phenols And Its Derivatives	NEG	124.14	C7H8O2	4.93	20410	17620	20440	17660	19030	17240	15230	18050	32610	14540	12660	19230	623-05-2	HMDB0011724	-	-	-	-
Com_771_neg	L-Rhamnose	Carbohydrates And Its Derivatives	NEG	164.16	C6H12O5	0.98	49070	66690	56350	40230	42740	53010	67610	79240	75030	63200	42040	73400	3615-41-6	HMDB0000849	C00507	ko01100//Metabolic pathways;ko01120//Microbial metabolism in diverse environments;ko00051//Fructose and mannose metabolism	Carbohydrate metabolism;Global and overview maps	Metabolism
Com_772_neg	Lathyrol	Terpenoids	NEG	334.45	C20H30O4	11.17	17620	16110	11250	17100	16970	20520	28650	27010	16850	20930	15490	17840	--	--	-	-	-	-
Com_773_neg	3'-Hydroxypterostilbene	Phenols And Its Derivatives	NEG	272.3	C16H16O4	10.48	210600	213900	210000	230700	233900	282000	380300	425900	415000	303800	236400	269700	--	--	-	-	-	-
Com_774_neg	Ketoisophorone	Organooxygen compounds	NEG	152.19	C9H12O2	8.28	7632	10430	6595	6396	5370	3727	7737	7353	8437	10150	8749	8310	1125-21-9	HMDB0040216	-	-	-	-
Com_775_neg	D-Panthotenate	Amino Acid And Its Derivatives	NEG	219.235	C9H17NO5	4.59	20410	22560	31980	35820	38530	24730	49150	49430	50250	43550	32180	26170	--	--	C00864	ko01100//Metabolic pathways;ko01110//Biosynthesis of secondary metabolites;ko00410//beta-Alanine metabolism;ko00770//Pantothenate and CoA biosynthesis	Global and overview maps;Metabolism of cofactors and vitamins;Metabolism of other amino acids	Metabolism
Com_776_neg	Melibiose	Carbohydrates And Its Derivatives	NEG	342.3	C12H22O11	0.96	49270000	52990000	46660000	44030000	42370000	52020000	45680000	48690000	46510000	55220000	50870000	50540000	13299-20-2	HMDB0000048	C05402	ko01100//Metabolic pathways;ko02010//ABC transporters;ko00052//Galactose metabolism	Carbohydrate metabolism;Global and overview maps;Membrane transport	Environmental Information Processing;Metabolism
Com_777_neg	Xanthoxyline	Organooxygen compounds	NEG	196.2	C10H12O4	10.97	6406	5988	6179	5799	5203	4652	7716	2941	6222	5392	6756	8820	90-24-4	HMDB0029645	-	-	-	-
Com_778_neg	5-Acetylsalicylic acid	Organic Acid And Its Derivatives	NEG	180.16	C9H8O4	7.52	109600	69950	362000	211970	236420	221040	203760	225840	231940	112800	249000	358400	--	--	-	-	-	-
Com_779_neg	Maltose	Carbohydrates And Its Derivatives	NEG	342.3	C12H22O11	1.01	1556000	1694000	1776000	1596000	1703000	1537000	1598000	1678000	1521000	1846000	1507000	1840000	-	HMDB0246552	C00208	ko01100//Metabolic pathways;ko01110//Biosynthesis of secondary metabolites;ko02010//ABC transporters;ko00500//Starch and sucrose metabolism	Carbohydrate metabolism;Global and overview maps;Membrane transport	Environmental Information Processing;Metabolism
Com_780_neg	alpha-Arbutin	Carbohydrates And Its Derivatives	NEG	272.25	C12H16O7	2.33	119800	126200	113500	163400	142400	118600	106200	104900	97330	134600	147500	131400	--	--	-	-	-	-
Com_781_neg	Ferulic acid	Phenylpropanoids and polyketides	NEG	196.2	C10H12O4	6.74	70150	64500	70950	85150	82730	82530	151100	112200	128400	31710	57290	43240	25522-33-2	HMDB0000955	C01494	ko01100//Metabolic pathways;ko01110//Biosynthesis of secondary metabolites;ko01061//Biosynthesis of phenylpropanoids;ko00940//Phenylpropanoid biosynthesis	Biosynthesis of other secondary metabolites;Chemical structure transformation maps;Global and overview maps	Metabolism
Com_782_neg	Isovanillic acid	Organic Acid And Its Derivatives	NEG	168.15	C8H8O4	6.1	38270	19020	23500	14050	16020	18900	21240	21470	24290	15240	19430	19630	-	HMDB0060003	-	-	-	-
Com_783_neg	Fructose	Carbohydrates And Its Derivatives	NEG	180.16	C6H12O6	0.92	344800	438200	343500	423800	446700	360500	384500	398500	361800	362700	388200	493800	53188-23-1	HMDB0000660	C02336	ko00520//Amino sugar and nucleotide sugar metabolism	Carbohydrate metabolism	Metabolism
Com_784_neg	Stachyose	Carbohydrates And Its Derivatives	NEG	666.578	C24H42O21	0.93	4265	4059	4017	4134	5116	4928	5879	8376	5819	5009	2942	3778	470-55-3	HMDB0003553	C01613	ko01100//Metabolic pathways;ko00052//Galactose metabolism	Carbohydrate metabolism;Global and overview maps	Metabolism
Com_785_neg	4-Hydroxy-2,5-dimethyl-3(2H)furanone	Organoheterocyclic compounds	NEG	128.13	C6H8O3	5.13	9193	10078	7929	7967	7831	7985	7706	4092	9224	14480	3897	8259	--	--	-	-	-	-
Com_786_neg	Nerolidol	Terpenoids	NEG	222.37	C15H26O	10.74	107800	108300	127000	98420	104300	104200	115600	106400	111900	117800	112100	112200	1119-38-6	HMDB0041629	C09704	ko01100//Metabolic pathways;ko01062//Biosynthesis of terpenoids and steroids;ko00909//Sesquiterpenoid and triterpenoid biosynthesis	Chemical structure transformation maps;Global and overview maps;Metabolism of terpenoids and polyketides	Metabolism
Com_787_neg	2-Hydroxybenzyl alcohol	Alcohols and polyols	NEG	124.14	C7H8O2	5.66	6997	5639	3131	6349	6509	6370	10460	5670	5916	6067	10810	8124	1990/1/7	HMDB0059709	-	-	-	-
Com_788_neg	Chelidonic acid	Organoheterocyclic compounds	NEG	184.1	C7H4O6	1.46	239400	328900	218900	242400	197600	222600	188700	149600	134100	182700	205200	188900	-	HMDB0249899	-	-	-	-
Com_789_neg	Diallyl sulfide	Organosulfur compounds	NEG	114.21	C6H10S	18.46	3430000	3257000	3487000	3635000	3164000	3494000	3581000	3776000	2966000	3533000	3320000	3263000	592-88-1	HMDB0036491	-	-	-	-
Com_790_neg	Cinnamyl acetate	Benzene and substituted derivatives	NEG	176.21	C11H12O2	0.89	112500	102000	108000	132100	86060	122200	113900	141400	142400	121000	114000	122800	21040-45-9	HMDB0029699	-	-	-	-
Com_791_neg	Gamma-Linolenic Acid	Lipids	NEG	278.43	C18H30O2	14.62	3277	3554	2343	10200	9869	6344	5352	5728	5845	7871	9361	6341	506-26-3	HMDB0003073	C06426	ko01100//Metabolic pathways;ko00591//Linoleic acid metabolism;ko01040//Biosynthesis of unsaturated fatty acids	Global and overview maps;Lipid metabolism	Metabolism
Com_792_neg	1,11-Undecanedicarboxylic acid	Organic Acid And Its Derivatives	NEG	244.33	C13H24O4	10.093	132000	134800	118500	159100	146600	148300	140300	146600	140600	146500	151300	147800	505-52-2	HMDB0002327	-	-	-	-
Com_793_neg	Hexadecanedioic acid	Lipids	NEG	286.41	C16H30O4	11.908	31960	29870	29390	45590	48360	40860	43080	37010	36450	36260	48710	38790	-	HMDB0304377	C19615	ko01100//Metabolic pathways;ko00073//Cutin, suberine and wax biosynthesis	Global and overview maps;Lipid metabolism	Metabolism
Com_794_neg	Glycolic acid	Organic Acid And Its Derivatives	NEG	76.05	C2H4O3	0.99	74550	89270	88580	59680	69850	95990	75816	77271	79452	99130	87700	103700	-	HMDB0304424	C00160	ko01100//Metabolic pathways;ko01110//Biosynthesis of secondary metabolites;ko01120//Microbial metabolism in diverse environments;ko01200//Carbon metabolism;ko00630//Glyoxylate and dicarboxylate metabolism	Carbohydrate metabolism;Global and overview maps	Metabolism
Com_795_neg	Catechol	Phenols And Its Derivatives	NEG	110.11	C6H6O2	5.29	10180	14140	15960	9513	16500	11460	7222	9874	20120	17540	7468	11820	120-80-9	HMDB0000957	-	-	-	-
Com_796_neg	4-Ethylphenol	Phenols And Its Derivatives	NEG	122.16	C8H10O	7.42	76040	63010	53230	47470	71110	71690	49010	70980	41580	104500	74550	66830	123-07-9	HMDB0029306	C13637	ko01120//Microbial metabolism in diverse environments	Global and overview maps	Metabolism
Com_797_neg	Corosolic acid	Terpenoids	NEG	472.7	C30H48O4	13.22	105800	27160	79370	134185	131046	124790	118919	114547	121276	60190	257500	234000	-	HMDB0250454	-	-	-	-
Com_798_neg	Shogaol	Phenols And Its Derivatives	NEG	276.371	C17H24O3	12.09	310700	337700	333200	326500	292200	338800	348400	350500	355500	316900	345300	338100	--	--	-	-	-	-
Com_799_neg	beta-L-Arabinose	Carbohydrates And Its Derivatives	NEG	150.13	C5H10O5	0.9	80100	86450	89140	101300	131600	101000	108000	104900	97260	87160	111900	120800	7296-56-2	HMDB0000646	-	-	-	-
Com_800_neg	Madecassic acid	Terpenoids	NEG	504.7	C30H48O6	0.99	13250	13050	13500	11230	14550	12040	15830	17970	14860	11940	16290	8567	18449-41-7	HMDB0036670	-	-	-	-
Com_801_neg	Ingenol	Terpenoids	NEG	348.433	C20H28O5	9	3002	3545	6379	4123	5070	4607	4778	5647	4514	4261	4185	2242	-	HMDB0253484	-	-	-	-
Com_802_neg	Forsythoside B	Phenolic acids	NEG	756.702	C34H44O19	6.3	9585	4867	8433	12725	14581	14719	22670	12080	20300	5626	14720	22990	-	HMDB0252461	-	-	-	-
Com_803_neg	4',5-Dihydroxyflavone	Flavonoids	NEG	254.238	C15H10O4	10.2	15310	14810	8289	9526	8736	9907	8304	10207	10335	12790	9753	8247	--	--	-	-	-	-
Com_804_neg	4-Hydroxyquinazoline	Organoheterocyclic compounds	NEG	146.146	C8H6N2O	5.54	22330	24020	6371	17898	16631	17443	32170	28600	13240	14100	11470	15900	-	HMDB0246465	-	-	-	-
Com_805_neg	L-Histidine	Amino Acid And Its Derivatives	NEG	155.15	C6H9N3O2	0.76	2970000	3541000	3034000	2434000	2635000	3285000	3975000	3695000	3323000	3193000	2614000	2954000	71-00-1	HMDB0000177	C00135	ko01100//Metabolic pathways;ko01110//Biosynthesis of secondary metabolites;ko01060//Biosynthesis of plant secondary metabolites;ko01230//Biosynthesis of amino acids;ko02010//ABC transporters;ko00970//Aminoacyl-tRNA biosynthesis;ko01065//Biosynthesis of alkaloids derived from histidine and purine;ko00340//Histidine metabolism;ko00410//beta-Alanine metabolism	Amino acid metabolism;Chemical structure transformation maps;Global and overview maps;Membrane transport;Metabolism of other amino acids;Translation	Environmental Information Processing;Genetic Information Processing;Metabolism
Com_806_neg	Choline bitartrate	Amines	NEG	253.25	C9H19NO7	0.97	826400	748200	785400	1050000	867700	865200	855200	828900	829500	798800	923700	801900	-	HMDB0250194	C00919	ko02010//ABC transporters	Membrane transport	Environmental Information Processing
Com_807_neg	D-(+)-Cellobiose	Carbohydrates And Its Derivatives	NEG	342.3	C12H22O11	0.91	1470000	1282000	1299000	1340000	1315000	1387000	1680000	1448000	1473000	1588000	1339000	1342000	528-50-7	HMDB0000055	-	-	-	-
Com_808_neg	L-Sorbose	Carbohydrates And Its Derivatives	NEG	180.16	C6H12O6	0.89	327400	293600	281300	363500	291000	306800	316700	341800	373400	374600	327300	319100	470-15-5	HMDB0001266	C00247	ko01100//Metabolic pathways;ko00051//Fructose and mannose metabolism	Carbohydrate metabolism;Global and overview maps	Metabolism
Com_809_neg	Cytidylic acid	Nucleotide And Its Derivates	NEG	323.2	C9H14N3O8P	0.97	65640	48880	40040	49370	55070	46380	40640	46210	34120	40830	38290	47010	84-52-6	HMDB0240312	C00055	ko01100//Metabolic pathways;ko00240//Pyrimidine metabolism	Global and overview maps;Nucleotide metabolism	Metabolism
Com_810_neg	2-Amino-3-hydroxypropionic acid	Amino Acid And Its Derivatives	NEG	105.09	C3H7NO3	0.83	89210	95420	109100	150800	140600	131000	177600	165200	133500	132800	187100	115700	--	--	-	-	-	-
Com_811_neg	Azetidine-2-carboxylic acid	Amino Acid And Its Derivatives	NEG	101.1	C4H7NO2	0.86	4546	15990	7020	9895	9800	10840	14300	20520	15780	11670	9940	6697	-	HMDB0248797	-	-	-	-
Com_812_neg	L-Proline	Amino Acid And Its Derivatives	NEG	115.131	C5H9NO2	0.94	1421000	1829000	1406000	1664000	1578000	1306000	1513000	1673000	1734000	1382000	1624000	1498000	-	HMDB0251528	C00148	ko01100//Metabolic pathways;ko01110//Biosynthesis of secondary metabolites;ko01230//Biosynthesis of amino acids;ko02010//ABC transporters;ko00330//Arginine and proline metabolism;ko00970//Aminoacyl-tRNA biosynthesis;ko00332//Carbapenem biosynthesis	Amino acid metabolism;Biosynthesis of other secondary metabolites;Global and overview maps;Membrane transport;Translation	Environmental Information Processing;Genetic Information Processing;Metabolism
Com_813_neg	4-Hydroxyisoleucine	Amino Acid And Its Derivatives	NEG	147.172	C6H13NO3	1.038	1283000	1347000	1292000	1359000	1288000	1582000	1644000	1969000	1888000	1508000	1300000	1559000	--	--	-	-	-	-
Com_814_neg	D-Galactose	Carbohydrates And Its Derivatives	NEG	180.16	C6H12O6	0.9	2072000	2102000	2077000	2142000	2010000	2011000	2267000	2064000	2025000	1960000	1925000	1919000	-	HMDB0250761	C00124	ko01100//Metabolic pathways;ko00052//Galactose metabolism	Carbohydrate metabolism;Global and overview maps	Metabolism
Com_815_neg	Pyridoxal 5-phosphate	Vitamins	NEG	247.14	C8H10NO6P	1.7	36920	31870	27340	26960	35690	20630	16310	15480	13900	20490	24640	16540	54-47-7	HMDB0001491	C00018	ko01100//Metabolic pathways;ko00750//Vitamin B6 metabolism;ko00730//Thiamine metabolism	Global and overview maps;Metabolism of cofactors and vitamins	Metabolism
Com_816_neg	D-Ribose	Carbohydrates And Its Derivatives	NEG	150.13	C5H10O5	0.92	920600	1221000	1616000	1167000	1433000	1381000	1221000	1488000	1455000	1538000	1637000	1418000	613-83-2	HMDB0000283	-	-	-	-
Com_817_neg	Oxalacetic acid	Organic Acid And Its Derivatives	NEG	132.07	C4H4O5	0.69	2449000	2619000	2505000	2010000	2783000	2227000	3069000	2742000	2570000	2278000	2438000	2339000	328-42-7	HMDB0000223	C00036	ko01100//Metabolic pathways;ko01110//Biosynthesis of secondary metabolites;ko01120//Microbial metabolism in diverse environments;ko01060//Biosynthesis of plant secondary metabolites;ko01230//Biosynthesis of amino acids;ko01200//Carbon metabolism;ko01061//Biosynthesis of phenylpropanoids;ko01070//Biosynthesis of plant hormones;ko01064//Biosynthesis of alkaloids derived from ornithine, lysine and n…	Amino acid metabolism;Carbohydrate metabolism;Chemical structure transformation maps;Energy metabolism;Global and overview maps	Metabolism
Com_818_neg	Apigenin 5-O-glucoside	Flavonoids	NEG	432.38	C21H20O10	6.68	40360	18500	37530	30700	38800	45410	47400	45690	46990	19140	39070	48290	--	--	-	-	-	-
Com_819_neg	Isoorientin	Flavonoids	NEG	448.38	C21H20O11	6.174	653200	372800	685400	434700	749100	736400	810800	824300	856800	439700	783600	754800	-	HMDB0253666	-	-	-	-
Com_820_neg	Oenin chloride	Flavonoids	NEG	528.89	C23H25ClO12	5.572	9073	5385	4852	6209	7553	8930	9142	9106	15740	4799	5697	4092	--	--	C12140	ko00942//Anthocyanin biosynthesis	Biosynthesis of other secondary metabolites	Metabolism
Com_821_neg	Peonidin chloride	Flavonoids	NEG	336.72	C16H13ClO6	11.419	9382	10590	10160	11620	11780	14880	11100	14390	12650	11280	8792	12490	--	--	-	-	-	-
Com_822_neg	Quercetin	Flavonoids	NEG	302.236	C15H10O7	8.96	6920	7765	9175	9373	6918	5957	5833	6589	9096	10490	11460	5630	117-39-5	HMDB0005794	C00389	ko01100//Metabolic pathways;ko01110//Biosynthesis of secondary metabolites;ko00941//Flavonoid biosynthesis;ko00944//Flavone and flavonol biosynthesis	Biosynthesis of other secondary metabolites;Global and overview maps	Metabolism
Com_823_neg	Luteolin 7-O-glucoside	Flavonoids	NEG	448.38	C21H20O11	6.664	77130	46760	76960	61710	73630	63220	55980	87150	54600	31270	86080	66080	5373/11/5	HMDB0035588	C03951	ko00944//Flavone and flavonol biosynthesis	Biosynthesis of other secondary metabolites	Metabolism
Com_824_neg	Malonic acid	Organic Acid And Its Derivatives	NEG	104.011	C3H4O4	1.19	406800	439300	388700	443400	538700	411100	486100	502700	403100	484800	531000	446700	141-82-2	HMDB0000691	C00383	ko01100//Metabolic pathways;ko00240//Pyrimidine metabolism;ko00410//beta-Alanine metabolism;ko00061//Fatty acid biosynthesis;ko01212//Fatty acid metabolism	Global and overview maps;Lipid metabolism;Metabolism of other amino acids;Nucleotide metabolism	Metabolism
Com_825_neg	D-Fructose-1,6-biphosphate	Carbohydrates And Its Derivatives	NEG	339.996	C6H14O12P2	0.91	365700	372900	424700	383200	412300	400000	365500	342700	324600	336600	369200	394200	--	--	-	-	-	-
Com_826_neg	Galactinol	Carbohydrates And Its Derivatives	NEG	342.116	C12H22O11	0.99	70070000	75100000	76010000	63550000	51850000	59620000	72320000	55440000	69100000	75080000	71400000	71380000	3687-64-7	HMDB0005826	C01235	ko01100//Metabolic pathways;ko00052//Galactose metabolism	Carbohydrate metabolism;Global and overview maps	Metabolism
Com_827_neg	Ribulose-5-phosphate	Carbohydrates And Its Derivatives	NEG	230.02	C5H11O8P	0.93	359000	464000	338800	335400	314400	356700	336100	380800	316600	351200	401300	328500	--	--	C00199	ko01100//Metabolic pathways;ko01110//Biosynthesis of secondary metabolites;ko01120//Microbial metabolism in diverse environments;ko01230//Biosynthesis of amino acids;ko01200//Carbon metabolism;ko00030//Pentose phosphate pathway;ko00040//Pentose and glucuronate interconversions;ko00710//Carbon fixation in photosynthetic organisms;ko00740//Riboflavin metabolism	Carbohydrate metabolism;Energy metabolism;Global and overview maps;Metabolism of cofactors and vitamins	Metabolism
Com_828_neg	3-(6-Hydroxy-3,4-dioxo-1,5-cyclohexadien-1-yl)-L-alanine	Amino Acid And Its Derivatives	NEG	211.17	C9H9NO5	3.14	22040	20110	11090	14110	11540	16890	10720	12140	9604	10170	13240	17150	--	--	-	-	-	-
Com_829_neg	13(S)-HOTrE	Lipids	NEG	294.2	C18H30O3	12.07	45640	43070	47760	41670	48840	44850	56770	55410	55120	48100	49290	44590	--	--	C16316	ko00592//alpha-Linolenic acid metabolism	Lipid metabolism	Metabolism
Com_830_neg	9-KODE	Lipids	NEG	294.2	C18H30O3	12.07	39210	36920	35170	47820	54170	47150	51350	51440	57640	47650	41330	45670	-	HMDB0004669	C14766	ko00591//Linoleic acid metabolism	Lipid metabolism	Metabolism
Com_831_neg	12,13-EODE	Lipids	NEG	296	C18H32O3	12.67	196600	203300	200500	274600	312300	242100	226900	232100	228800	234100	312000	234600	--	--	-	-	-	-
Com_832_neg	13-HPODE	Lipids	NEG	312.1	C18H32O4	11.45	738400	732500	758000	746400	759200	813900	899400	956000	910200	769000	728200	741600	33964-75-9	HMDB0003871	C04717	ko01100//Metabolic pathways;ko00591//Linoleic acid metabolism	Global and overview maps;Lipid metabolism	Metabolism
Com_833_neg	Citramalate	Organic Acid And Its Derivatives	NEG	148	C5H8O5	2.04	60130	68520	57590	78940	72250	61370	58990	60740	60700	73610	71570	65790	597-44-4	HMDB0000426	-	-	-	-
Com_834_neg	UDP-D-glucose	Nucleotide And Its Derivates	NEG	566.1	C15H24N2O17P2	0.95	2966000	2779000	2829000	3039000	2626000	2860000	2866000	2944000	3181000	2967000	2912000	3031000	133-89-1	HMDB0000286	C00029	ko01100//Metabolic pathways;ko01110//Biosynthesis of secondary metabolites;ko01060//Biosynthesis of plant secondary metabolites;ko00052//Galactose metabolism;ko00520//Amino sugar and nucleotide sugar metabolism;ko00040//Pentose and glucuronate interconversions;ko00908//Zeatin biosynthesis;ko00053//Ascorbate and aldarate metabolism;ko00500//Starch and sucrose metabolism;ko00561//Glycerolipid metab…	Carbohydrate metabolism;Chemical structure transformation maps;Global and overview maps;Lipid metabolism;Metabolism of terpenoids and polyketides	Metabolism
Com_835_neg	Apigenin O-hexosyl-O-pentoside	Flavonoids	NEG	564.1	C26H28O14	6.83	707600	416100	681500	477400	879900	794700	906200	922600	921200	457700	978900	870200	--	--	-	-	-	-
Com_836_neg	O-p-coumaroyl-O-salicyloyl quinic acid	Phenolic acids	NEG	458.1	C23H22O10	5.55	5199	3656	3436	10780	13270	13630	6864	12570	14650	10530	9653	8130	--	--	-	-	-	-
Com_837_neg	N-Acetylglucosamine 1-phosphate	Carbohydrates And Its Derivatives	NEG	301.1	C8H16NO9P	0.91	163200	203500	196300	207700	188000	154100	178900	182100	153900	160400	158900	164300	--	--	-	-	-	-
Com_838_neg	Syringic acid O-glucoside	Organic Acid And Its Derivatives	NEG	360.1	C15H20O10	4.82	20130	18950	20370	20310	18060	22940	24880	25690	23690	22440	17080	22350	--	--	-	-	-	-
Com_839_neg	Salicylic acid O-glucoside	Phytohormones	NEG	300.1	C13H16O8	4.14	171600	159100	158900	188300	183300	176100	120400	144500	154400	188600	196000	168800	--	--	-	-	-	-
Com_840_neg	Di-O-methylquercetin	Flavonoids	NEG	330.1	C17H14O7	9.19	1624000	1606000	1610000	1813000	1881000	1862000	1919000	2105000	2087000	1797000	1951000	1816000	--	--	-	-	-	-
Com_841_neg	Guanidineacetic acid	Amino Acid And Its Derivatives	NEG	117.054	C3H7N3O2	1.13	39500	43440	25590	43710	47460	36630	56560	50500	51740	42060	30810	42220	352-97-6	HMDB0000128	C00581	ko01100//Metabolic pathways;ko00330//Arginine and proline metabolism;ko00260//Glycine, serine and threonine metabolism	Amino acid metabolism;Global and overview maps	Metabolism
Com_842_neg	Sucrose	Carbohydrates And Its Derivatives	NEG	342.116	C12H22O11	0.98	30540000	34770000	30440000	27530000	30430000	29770000	33860000	31410000	30080000	32500000	27580000	31550000	57-50-1	HMDB0000258	C00089	ko01100//Metabolic pathways;ko01110//Biosynthesis of secondary metabolites;ko02010//ABC transporters;ko00052//Galactose metabolism;ko00500//Starch and sucrose metabolism	Carbohydrate metabolism;Global and overview maps;Membrane transport	Environmental Information Processing;Metabolism
Com_843_neg	Indole-5-carboxylic acid	Organoheterocyclic compounds	NEG	161.048	C9H7NO2	0.69	1894000	2029000	2029000	1908000	1614000	1752000	1638000	1861000	1451000	1720000	1849000	1900000	-	HMDB0253469	-	-	-	-
Com_844_neg	Deoxycytidine	Nucleotide And Its Derivates	NEG	227.091	C9H13N3O4	1.81	4269	4278	4190	3131	3549	4942	5196	6516	7536	4286	3803	2591	-	HMDB0250725	C00881	ko01100//Metabolic pathways;ko02010//ABC transporters;ko00240//Pyrimidine metabolism	Global and overview maps;Membrane transport;Nucleotide metabolism	Environmental Information Processing;Metabolism
Com_845_neg	L(-)-Malic acid	Organic Acid And Its Derivatives	NEG	134.022	C4H6O5	1.08	80190000	81550000	73380000	80140000	93200000	71420000	86560000	83640000	73750000	72060000	80560000	75950000	--	--	C00497	ko01100//Metabolic pathways;ko00650//Butanoate metabolism	Carbohydrate metabolism;Global and overview maps	Metabolism
Com_846_neg	3-N-Methyl-L-histidine	Amino Acid And Its Derivatives	NEG	169.181	C7H11N3O2	0.85	44680	45300	39770	55620	64430	58600	65380	69930	68100	59980	71180	61820	368-16-1	HMDB0000479	C01152	ko01100//Metabolic pathways;ko00340//Histidine metabolism	Amino acid metabolism;Global and overview maps	Metabolism
Com_847_neg	N-[(-)-Jasmonoyl]-(L)-Isoleucine	Phytohormones	NEG	323.401	C18H27NO4	9.96	8737	4747	9772	13260	13750	12030	7245	8368	9076	12580	11500	8248	--	--	-	-	-	-
Com_848_neg	1,5-Anhydro-D-glucitol	Carbohydrates And Its Derivatives	NEG	164.069	C6H12O5	1	238500	240400	217100	229000	231100	239700	201100	242500	216400	230600	242200	241800	-	HMDB0244228	-	-	-	-
Com_849_neg	3-Hydroxypropanoic acid	Organic Acid And Its Derivatives	NEG	90.032	C3H6O3	1.21	89100	82980	72840	79480	80350	90060	77900	65950	70770	77200	93620	84920	503-66-2	HMDB0000700	C01013	ko01100//Metabolic pathways;ko01120//Microbial metabolism in diverse environments;ko01200//Carbon metabolism;ko00240//Pyrimidine metabolism;ko00410//beta-Alanine metabolism;ko00640//Propanoate metabolism	Carbohydrate metabolism;Global and overview maps;Metabolism of other amino acids;Nucleotide metabolism	Metabolism
Com_850_neg	5-oxoproline	Amino Acid And Its Derivatives	NEG	129.043	C5H7NO3	1.63	204100	219100	211200	114500	128100	181200	214400	189400	207300	192000	113900	161500	98-79-3	HMDB0000267	C01879	ko01100//Metabolic pathways;ko00480//Glutathione metabolism	Global and overview maps;Metabolism of other amino acids	Metabolism
Com_851_neg	D-Glucose 6-phosphate	Carbohydrates And Its Derivatives	NEG	260.03	C6H13O9P	0.86	9052000	9661000	9538000	8956000	8087000	8466000	6490000	7091000	6324000	7905000	8040000	7216000	56-73-5	HMDB0001401	C00092	ko01100//Metabolic pathways;ko01110//Biosynthesis of secondary metabolites;ko01062//Biosynthesis of terpenoids and steroids;ko00500//Starch and sucrose metabolism;ko04931//Insulin resistance;ko00562//Inositol phosphate metabolism	Carbohydrate metabolism;Chemical structure transformation maps;Endocrine and metabolic disease;Global and overview maps	Human Diseases;Metabolism
Com_852_neg	Coniferin	Carbohydrates And Its Derivatives	NEG	342.132	C16H22O8	0.97	69600000	76870000	72600000	63730000	61840000	61240000	64720000	67170000	64670000	64340000	70750000	75360000	124151-33-3	HMDB0013682	C00761	ko01110//Biosynthesis of secondary metabolites;ko00940//Phenylpropanoid biosynthesis	Biosynthesis of other secondary metabolites;Global and overview maps	Metabolism
Com_853_neg	2'-Hydroxygenistein	Flavonoids	NEG	286.048	C15H10O6	8.02	74060	11330	23830	51951	59442	48372	11780	147900	36730	59840	40530	47220	1156-78-1	HMDB0034014	C12134	ko00943//Isoflavonoid biosynthesis	Biosynthesis of other secondary metabolites	Metabolism
Com_854_neg	Afzelechin	Flavonoids	NEG	274.084	C15H14O5	0.68	535100	606300	534100	503200	537100	538000	475500	452000	493300	459200	483900	496000	2545-00-8	HMDB0030823	C09320	ko01110//Biosynthesis of secondary metabolites;ko00941//Flavonoid biosynthesis	Biosynthesis of other secondary metabolites;Global and overview maps	Metabolism
Com_855_neg	Allysine	Amino Acid And Its Derivatives	NEG	145.074	C6H11NO3	1.11	18950	37820	29630	20540	16640	19850	21800	14670	23260	22670	21320	23390	6665/12/9	HMDB0001263	C04076	ko01100//Metabolic pathways;ko01110//Biosynthesis of secondary metabolites;ko01060//Biosynthesis of plant secondary metabolites;ko01230//Biosynthesis of amino acids;ko01064//Biosynthesis of alkaloids derived from ornithine, lysine and nicotinic acid;ko00310//Lysine degradation;ko00960//Tropane, piperidine and pyridine alkaloid biosynthesis;ko00300//Lysine biosynthesis	Amino acid metabolism;Biosynthesis of other secondary metabolites;Chemical structure transformation maps;Global and overview maps	Metabolism
Com_856_neg	D-Xylonic acid	Organic Acid And Its Derivatives	NEG	166.048	C5H10O6	0.9	6629000	6531000	6634000	7950000	6863000	6518000	7683000	8006000	7767000	6580000	6758000	7658000	-	HMDB0242170	C00502	ko01100//Metabolic pathways;ko00040//Pentose and glucuronate interconversions	Carbohydrate metabolism;Global and overview maps	Metabolism
Com_857_neg	D-Xylose	Carbohydrates And Its Derivatives	NEG	150.131	C5H10O5	1.01	367400	518800	441200	474700	515500	681700	449700	572600	481600	430000	596300	441100	58-86-6	HMDB0000098	C00181	ko01100//Metabolic pathways;ko02010//ABC transporters;ko00520//Amino sugar and nucleotide sugar metabolism;ko00040//Pentose and glucuronate interconversions	Carbohydrate metabolism;Global and overview maps;Membrane transport	Environmental Information Processing;Metabolism
Com_858_neg	Menadione Sulfonate	Vitamins	NEG	253.25	C11H9O5S-	1.1	13400	12800	17780	21930	18450	17450	21090	19970	24700	20540	22030	21100	-	HMDB0254432	-	-	-	-
Com_859_neg	Androsin	Phenols And Its Derivatives	NEG	328.319	C15H20O8	4.3	3460	5780	6459	7442	8991	5665	5307	6573	6908	5114	8961	10320	--	--	-	-	-	-
Com_860_neg	Plantagoside	Flavonoids	NEG	466.398	C21H22O12	6.09	6276	7665	6247	6310	9410	10260	9469	8787	11250	4149	8045	4610	--	--	-	-	-	-
Com_861_neg	Kaji-ichigoside F1	Terpenoids	NEG	650.85	C36H58O10	6.71	24190	34630	26960	27664	28220	24664	36750	28340	32420	24440	33150	21820	--	--	-	-	-	-
Com_862_neg	Rhapontigenin 3'-O-glucoside	Phenylpropanoids and polyketides	NEG	420.416	C21H24O9	7.31	7438	3519	5862	7298	5431	8914	6978	6193	6173	4762	5385	9895	--	--	-	-	-	-
Com_863_neg	Mannitol	Carbohydrates And Its Derivatives	NEG	182.173	C6H14O6	0.88	9548	11530	13520	18090	14590	14530	23020	16160	15380	14680	14060	11460	69-65-8	HMDB0000765	C00392	ko01100//Metabolic pathways;ko02010//ABC transporters;ko00051//Fructose and mannose metabolism	Carbohydrate metabolism;Global and overview maps;Membrane transport	Environmental Information Processing;Metabolism
Com_864_neg	Glucosylvitexin	Flavonoids	NEG	594.526	C27H30O15	6.25	50770000	29010000	48030000	27950000	48440000	46520000	43410000	43980000	46260000	27330000	48600000	47190000	--	--	-	-	-	-
Com_865_neg	Hydroxycitric acid	Organic Acid And Its Derivatives	NEG	208.124	C6H8O8	0.9	24530	18680	21490	28880	27300	20460	22200	23650	24260	18440	23760	22610	27750-10-3	HMDB0031159	-	-	-	-
Com_866_neg	Lonicerin	Flavonoids	NEG	594.526	C27H30O15	6.73	13820000	7691000	15240000	11850000	21180000	15060000	13550000	14020000	13920000	8597000	21430000	16470000	25694-72-8	HMDB0005799	-	-	-	-
Com_868_neg	Sibiricose A6	Phenolic acids	NEG	548.497	C23H32O15	5.49	19890	17180	26840	36200	52040	57140	27270	26330	74050	28700	43340	28020	--	--	-	-	-	-
Com_869_neg	Crocetin	Terpenoids	NEG	328.408	C20H24O4	8.79	41670	21650	42240	22000	19790	26990	26440	35970	45220	61800	49190	34760	-	HMDB0250540	C08588	ko01100//Metabolic pathways;ko01110//Biosynthesis of secondary metabolites	Global and overview maps	Metabolism
Com_870_neg	Catalpol	Terpenoids	NEG	362.333	C15H22O10	4.55	8677	6253	10100	12610	14440	16940	15480	3647	13150	18750	14800	12640	-	HMDB0242754	-	-	-	-
Com_871_neg	1,6-Anhydro-beta-D-Glucopyranose	Carbohydrates And Its Derivatives	NEG	162.141	C6H10O5	2.3	5589	4149	3205	4230	3873	6143	7781	6460	6934	5893	5396	4490	498-07-7	HMDB0000640	-	-	-	-
Com_872_neg	1,7-Dimethylxanthine	Organoheterocyclic compounds	NEG	180.164	C7H8N4O2	9.96	224100	228400	241500	217400	228600	246300	273700	232800	246100	231100	238800	266600	611-59-6	HMDB0001860	C13747	ko01100//Metabolic pathways;ko01110//Biosynthesis of secondary metabolites;ko01120//Microbial metabolism in diverse environments;ko01060//Biosynthesis of plant secondary metabolites;ko00232//Caffeine metabolism	Biosynthesis of other secondary metabolites;Chemical structure transformation maps;Global and overview maps	Metabolism
Com_873_neg	1-Methylguanine	Organoheterocyclic compounds	NEG	165.153	C6H7N5O	4.09	3796	3839	3950	2465	3049	2419	1584	1733	2679	1615	2102	2345	938-85-2	HMDB0003282	-	-	-	-
Com_874_neg	2-Deoxyribose 1-Phosphate	Nucleotide And Its Derivates	NEG	214.11	C5H11O7P	1.01	34540	33970	32300	27930	33620	22350	24430	22530	28160	11110	26070	24000	17210-42-3	HMDB0001351	C00672	ko01100//Metabolic pathways;ko00240//Pyrimidine metabolism;ko00030//Pentose phosphate pathway	Carbohydrate metabolism;Global and overview maps;Nucleotide metabolism	Metabolism
Com_875_neg	Methylenesuccinic acid	Lipids	NEG	130.099	C5H6O4	4.25	95280	150000	84150	80770	86730	91210	134000	112200	118900	78050	64970	108100	97-65-4	HMDB0002092	C00490	ko01100//Metabolic pathways;ko00660//C5-Branched dibasic acid metabolism	Carbohydrate metabolism;Global and overview maps	Metabolism
Com_876_neg	N6-Benzyladenine	Organoheterocyclic compounds	NEG	225.249	C12H11N5	18.04	2291	2634	2789	4176	4188	4071	3251	3979	3312	4017	3139	2844	1214-39-7	HMDB0039238	-	-	-	-
Com_877_neg	Ajugol	Terpenoids	NEG	348.346	C15H24O9	0.93	20250	15550	22960	22760	15780	18330	7604	27180	18760	20860	11470	11930	-	HMDB0248074	-	-	-	-
Com_878_neg	Allantoin	Organoheterocyclic compounds	NEG	158.115	C4H6N4O3	0.94	98940	100700	88840	129900	106600	104900	107800	82500	90990	95990	122600	107400	97-59-6	HMDB0000462	-	-	-	-
Com_879_neg	Bisulfurous Acid	Vitamins	NEG	172.18	C11H8O2	0.95	14510	13590	14720	22580	23560	21410	19720	24490	26570	15710	22210	14730	--	--	-	-	-	-
Com_880_neg	Cellotriose	Carbohydrates And Its Derivatives	NEG	504.437	C18H32O16	1.02	34260	52240	41270	34320	57980	61330	60590	51940	63540	48320	42580	47510	--	--	-	-	-	-
Com_881_neg	D-Glucose	Carbohydrates And Its Derivatives	NEG	180.156	C6H12O6	0.94	839900	889400	808100	785000	781700	760400	890700	784600	850000	826400	902100	897000	-	HMDB0242534	C00031	ko01100//Metabolic pathways;ko01110//Biosynthesis of secondary metabolites;ko02010//ABC transporters;ko00052//Galactose metabolism;ko00520//Amino sugar and nucleotide sugar metabolism;ko00030//Pentose phosphate pathway;ko00010//Glycolysis / Gluconeogenesis;ko00500//Starch and sucrose metabolism;ko04931//Insulin resistance;ko00901//Indole alkaloid biosynthesis;ko04933//AGE-RAGE signaling pathway i…	Biosynthesis of other secondary metabolites;Carbohydrate metabolism;Endocrine and metabolic disease;Global and overview maps;Membrane transport	Environmental Information Processing;Human Diseases;Metabolism
Com_882_neg	D-2-Hydroxypentanedioic acid disodium salt	Amino Acid And Its Derivatives	NEG	192.078	C5H6Na2O5	1.49	3016000	3071000	2977000	2686000	2501000	2628000	2529000	2592000	2572000	2511000	2544000	2884000	--	--	-	-	-	-
Com_883_neg	D-3-Phosphoglyceric acid	Carbohydrates And Its Derivatives	NEG	186.06	C3H7O7P	0.95	452600	422800	433100	349100	318700	367800	293600	268100	246100	343100	343000	348900	3443-58-1	HMDB0060180	C00197	ko01100//Metabolic pathways;ko01110//Biosynthesis of secondary metabolites;ko01120//Microbial metabolism in diverse environments;ko01060//Biosynthesis of plant secondary metabolites;ko01230//Biosynthesis of amino acids;ko01200//Carbon metabolism;ko01061//Biosynthesis of phenylpropanoids;ko01070//Biosynthesis of plant hormones;ko00270//Cysteine and methionine metabolism;ko01064//Biosynthesis of al…	Amino acid metabolism;Carbohydrate metabolism;Chemical structure transformation maps;Energy metabolism;Global and overview maps;Lipid metabolism	Metabolism
Com_884_neg	D-Glutamic acid	Amino Acid And Its Derivatives	NEG	147.129	C5H9NO4	2.31	1952	3409	2914	4184	3867	3926	2916	2265	2579	2138	3634	3640	6893-26-1	HMDB0003339	C00217	ko01100//Metabolic pathways	Global and overview maps	Metabolism
Com_885_neg	Dihydrodehydrodiconiferyl Alcohol	Phenylpropanoids and polyketides	NEG	360.401	C20H24O6	0.77	38050	41610	39440	25150	30840	27270	27290	25510	11860	26660	12770	22680	--	--	-	-	-	-
Com_886_neg	D-Mannose 6-phosphate	Carbohydrates And Its Derivatives	NEG	260.136	C6H13O9P	0.87	1413000	1522000	1476000	1361000	1286000	1242000	1079000	946800	1056000	1217000	1305000	1250000	-	HMDB0304312	C00275	ko01100//Metabolic pathways;ko01110//Biosynthesis of secondary metabolites;ko00520//Amino sugar and nucleotide sugar metabolism;ko00051//Fructose and mannose metabolism	Carbohydrate metabolism;Global and overview maps	Metabolism
Com_887_neg	D-Tagatose	Carbohydrates And Its Derivatives	NEG	180.156	C6H12O6	0.96	4402000	4299000	4100000	4893000	4350000	4212000	4257000	4644000	4299000	3880000	4417000	4323000	20197-42-6	HMDB0003418	C00795	ko01100//Metabolic pathways;ko00052//Galactose metabolism	Carbohydrate metabolism;Global and overview maps	Metabolism
Com_888_neg	D-Xylulose	Carbohydrates And Its Derivatives	NEG	150.13	C5H10O5	1.01	109800	85050	158000	129400	113300	97350	96940	128500	118000	134000	147600	105200	20750-28-1	HMDB0001644	C00310	ko01100//Metabolic pathways;ko00040//Pentose and glucuronate interconversions	Carbohydrate metabolism;Global and overview maps	Metabolism
Com_889_neg	Guanidinoethyl Sulfonate	Organic Acid And Its Derivatives	NEG	167.187	C3H9N3O3S	1.03	33330	37550	29940	29510	28280	31650	52730	45550	43920	37530	50930	41340	543-18-0	HMDB0003584	C01959	ko00430//Taurine and hypotaurine metabolism	Metabolism of other amino acids	Metabolism
Com_890_neg	GMP	Nucleotide And Its Derivates	NEG	363.221	C10H14N5O8P	0.94	36080	36700	36470	28430	40910	24090	30370	26110	16520	33000	29320	31990	85-32-5	HMDB0001397	C00144	ko01100//Metabolic pathways;ko01060//Biosynthesis of plant secondary metabolites;ko00230//Purine metabolism;ko01065//Biosynthesis of alkaloids derived from histidine and purine	Chemical structure transformation maps;Global and overview maps;Nucleotide metabolism	Metabolism
Com_891_neg	GDP-alpha-D-glucose	Nucleotide And Its Derivates	NEG	605.3	C16H25N5O16P2	1.02	26300	22070	19410	18120	18360	23050	26220	18710	19830	16160	17690	16480	-	HMDB0304367	C00394	ko01100//Metabolic pathways;ko00520//Amino sugar and nucleotide sugar metabolism;ko00500//Starch and sucrose metabolism	Carbohydrate metabolism;Global and overview maps	Metabolism
Com_892_neg	Heptamethoxyflavone	Flavonoids	NEG	432.42	C22H24O9	7.08	84040	27670	104800	45120	67320	70450	89380	73950	71740	41280	85210	75380	--	--	-	-	-	-
Com_893_neg	3-Phenylpropanoic acid	Phenolic acids	NEG	150.174	C9H10O2	0.7	193600	208800	213000	177100	182000	206200	196400	178000	183300	171900	173900	202200	501-52-0	HMDB0000764	C05629	ko01100//Metabolic pathways;ko01120//Microbial metabolism in diverse environments;ko01220//Degradation of aromatic compounds;ko00360//Phenylalanine metabolism	Amino acid metabolism;Global and overview maps	Metabolism
Com_894_neg	Isocitrate	Organic Acid And Its Derivatives	NEG	192.124	C6H8O7	1.49	90120000	103400000	89020000	82480000	75190000	74650000	81470000	79380000	82740000	81620000	85660000	89350000	-	HMDB0304324	C00311	ko01100//Metabolic pathways;ko01110//Biosynthesis of secondary metabolites;ko01120//Microbial metabolism in diverse environments;ko01060//Biosynthesis of plant secondary metabolites;ko01230//Biosynthesis of amino acids;ko01200//Carbon metabolism;ko01061//Biosynthesis of phenylpropanoids;ko01070//Biosynthesis of plant hormones;ko01064//Biosynthesis of alkaloids derived from ornithine, lysine and n…	Carbohydrate metabolism;Chemical structure transformation maps;Global and overview maps	Metabolism
Com_895_neg	Kuwanon A	Flavonoids	NEG	420.454	C25H24O6	0.7	26310	31350	16320	21550	20880	17820	10180	23290	10810	19320	19190	23140	62949-77-3	HMDB0029505	-	-	-	-
Com_897_neg	N-Acetyl-Dl-serine	Amino Acid And Its Derivatives	NEG	147.129	C5H9NO4	1.03	70590	51390	40370	81090	81310	50180	72970	69870	49160	52370	53930	68510	--	--	-	-	-	-
Com_898_neg	Neohesperidin dihydrochalcone	Flavonoids	NEG	612.576	C28H36O15	6.43	5966	8646	5640	6351	11310	11370	13220	16160	19980	3771	7754	5469	20702-77-6	HMDB0030542	-	-	-	-
Com_899_neg	O-Phosphorylethanolamine	Organic Acid And Its Derivatives	NEG	141.063	C2H8NO4P	0.86	49300	45180	48720	33070	40540	46580	51490	41390	50110	28420	31860	33150	1071-23-4	HMDB0000224	C00346	ko01100//Metabolic pathways;ko00564//Glycerophospholipid metabolism;ko00600//Sphingolipid metabolism;ko00563//Glycosylphosphatidylinositol (GPI)-anchor biosynthesis	Global and overview maps;Glycan biosynthesis and metabolism;Lipid metabolism	Metabolism
Com_900_neg	Palmitaldehyde	Lipids	NEG	240.425	C16H32O	10.22	246500	187800	213400	200600	176800	260600	161600	189900	209500	263600	204200	237700	629-80-1	HMDB0001551	C00517	ko00071//Fatty acid degradation	Lipid metabolism	Metabolism
Com_901_neg	P-Coumaryl Alcohol	Phenylpropanoids and polyketides	NEG	150.174	C9H10O2	1.04	911900	1042000	793900	1099000	1257000	946700	964700	896200	1155000	1023000	1189000	1037000	20649-40-5	HMDB0003654	C02646	ko01100//Metabolic pathways;ko01110//Biosynthesis of secondary metabolites;ko01061//Biosynthesis of phenylpropanoids;ko00940//Phenylpropanoid biosynthesis	Biosynthesis of other secondary metabolites;Chemical structure transformation maps;Global and overview maps	Metabolism
Com_902_neg	Phenprobamate	Amino Acid And Its Derivatives	NEG	179.216	C10H13NO2	4.09	12060	14670	14090	19920	21040	17400	24780	26330	25030	16830	18810	20340	-	HMDB0256418	-	-	-	-
Com_903_neg	Sucralose	Carbohydrates And Its Derivatives	NEG	397.634	C12H19Cl3O8	1.1	12050	5556	11930	11350	13720	12790	6176	7593	14890	6039	8122	10590	56038-13-2	HMDB0031554	-	-	-	-
Com_904_neg	Taxifolin O-glucoside	Flavonoids	NEG	466.392	C21H22O12	5.31	5440	2938	4465	4831	5440	5139	6217	6618	5085	5281	3394	6944	--	--	-	-	-	-
Com_905_neg	Trans,Trans-Muconic Acid	Lipids	NEG	142.109	C6H6O4	0.99	6407	5103	5892	7783	5136	6470	10930	5325	6535	6574	9226	8932	1119-72-8	HMDB0006331	C02480	ko01100//Metabolic pathways;ko01120//Microbial metabolism in diverse environments;ko01220//Degradation of aromatic compounds	Global and overview maps	Metabolism
Com_906_neg	Pyrroloquinoline quinone	Organoheterocyclic compounds	NEG	330.012	C14H6N2O8	6.17	40190	35920	50340	40900	52970	45230	45820	51140	49790	35050	50110	50150	72909-34-3	HMDB0013636	-	-	-	-
Com_907_neg	Pseudouridine	Nucleotide And Its Derivates	NEG	244.07	C9H12N2O6	1.87	143700	148300	138000	139600	148000	140000	138500	120300	147700	125000	148300	145600	1445-07-4	HMDB0000767	C02067	ko01100//Metabolic pathways;ko00240//Pyrimidine metabolism	Global and overview maps;Nucleotide metabolism	Metabolism
Com_908_neg	Caffeic acid O-glucoside	Phenolic acids	NEG	342	C15H18O9	5.38	67580	73300	64650	66130	72340	92520	47160	46840	73820	54560	80090	44480	--	--	-	-	-	-
Com_909_neg	Cyclic AMP	Nucleotide And Its Derivates	NEG	329.206	C10H12N5O6P	1.75	3880000	4413000	4158000	2931000	2971000	3288000	2961000	2798000	3221000	3142000	2877000	3389000	60-92-4	HMDB0000058	C00575	ko01100//Metabolic pathways;ko00230//Purine metabolism	Global and overview maps;Nucleotide metabolism	Metabolism
Com_910_neg	Acacetin O-acetyl hexoside	Flavonoids	NEG	488.1	C24H24O11	5.69	6895	12270	6916	13140	20850	20650	12340	9387	23680	8460	11470	10430	--	--	-	-	-	-
Com_911_neg	Hordatine B	Phenols And Its Derivatives	NEG	580.1	C29H40N8O5	6.94	55500	43890	48660	15170	12050	20880	20280	20490	15540	20250	11770	26180	10502-21-3	HMDB0030459	-	-	-	-
Com_912_neg	N-Acetyl-L-glutamic acid	Amino Acid And Its Derivatives	NEG	189.166	C7H11NO5	1.81	20380	17680	14850	20500	19140	19920	21180	22580	22770	23700	20280	29080	1188-37-0	HMDB0001138	C00624	ko01100//Metabolic pathways;ko01110//Biosynthesis of secondary metabolites;ko01230//Biosynthesis of amino acids;ko01210//2-Oxocarboxylic acid metabolism;ko00220//Arginine biosynthesis	Amino acid metabolism;Global and overview maps	Metabolism
Com_913_neg	2�Cfuranoic acid	Organic Acid And Its Derivatives	NEG	112.084	C5H4O3	1.49	5285000	5120000	5101000	4396000	4406000	4556000	4490000	4357000	4465000	4383000	4698000	4606000	--	--	-	-	-	-
Com_914_neg	Coniferylaldehyde	Phenols And Its Derivatives	NEG	178.063	C10H10O3	7.29	8749	10068	7835	7925	9044	9317	6167	12810	9672	9818	9875	3155	20649-42-7	HMDB0141782	C02666	ko01100//Metabolic pathways;ko01110//Biosynthesis of secondary metabolites;ko01061//Biosynthesis of phenylpropanoids;ko00940//Phenylpropanoid biosynthesis	Biosynthesis of other secondary metabolites;Chemical structure transformation maps;Global and overview maps	Metabolism
Com_915_neg	Saponarin	Flavonoids	NEG	594.518	C27H30O15	6.27	6836000	3245000	7291000	3612000	6557000	6365000	6238000	6433000	6485000	3298000	7034000	6909000	-	HMDB0257484	-	-	-	-
Com_916_neg	(+)-Dihydrojasmonic acid	Phytohormones	NEG	212.285	C12H20O3	9.596	3343	4081	5036	4128	6117	4945	4667	5900	5244	6850	4897	3533	--	--	-	-	-	-
Com_917_neg	8-Gingerol	Flavonoids	NEG	868.702	C43H32O20	1.13	37900	30570	32920	46440	46120	40290	39020	45380	32990	31080	34930	51530	--	--	-	-	-	-
Com_918_neg	D-Glucose 1-phosphate	Carbohydrates And Its Derivatives	NEG	260.136	C6H13O9P	0.86	426300	622300	405500	328100	308800	361700	311300	327400	237300	367400	330600	395100	59-56-3	HMDB0001586	C00103	ko01100//Metabolic pathways;ko01110//Biosynthesis of secondary metabolites;ko01120//Microbial metabolism in diverse environments;ko01060//Biosynthesis of plant secondary metabolites;ko00052//Galactose metabolism;ko00520//Amino sugar and nucleotide sugar metabolism;ko00040//Pentose and glucuronate interconversions;ko00010//Glycolysis / Gluconeogenesis;ko00500//Starch and sucrose metabolism;ko00561…	Carbohydrate metabolism;Chemical structure transformation maps;Global and overview maps;Lipid metabolism	Metabolism
Com_919_neg	Phosphoenolpyruvic acid	Organic Acid And Its Derivatives	NEG	168.042	C3H5O6P	1.04	376100	400800	382700	160100	180300	213100	124900	104400	103400	205600	183300	223100	138-08-9	HMDB0000263	C00074	ko01100//Metabolic pathways;ko01110//Biosynthesis of secondary metabolites;ko01120//Microbial metabolism in diverse environments;ko01060//Biosynthesis of plant secondary metabolites;ko01230//Biosynthesis of amino acids;ko01200//Carbon metabolism;ko01061//Biosynthesis of phenylpropanoids;ko01070//Biosynthesis of plant hormones;ko01063//Biosynthesis of alkaloids derived from shikimate pathway;ko010…	Amino acid metabolism;Carbohydrate metabolism;Chemical structure transformation maps;Energy metabolism;Global and overview maps	Metabolism
Com_920_neg	phosphoribosyl pyrophosphate	Carbohydrates And Its Derivatives	NEG	390.07	C5H13O14P3	0.88	32370	37660	46900	53560	53300	45540	50440	43410	59580	45510	49340	81520	7540-64-9	HMDB0000280	C00119	ko01100//Metabolic pathways;ko01110//Biosynthesis of secondary metabolites;ko01120//Microbial metabolism in diverse environments;ko01060//Biosynthesis of plant secondary metabolites;ko01230//Biosynthesis of amino acids;ko01200//Carbon metabolism;ko00240//Pyrimidine metabolism;ko00230//Purine metabolism;ko01070//Biosynthesis of plant hormones;ko00030//Pentose phosphate pathway;ko01065//Biosynthesi…	Amino acid metabolism;Carbohydrate metabolism;Chemical structure transformation maps;Global and overview maps;Metabolism of cofactors and vitamins;Nucleotide metabolism	Metabolism
Com_921_neg	Succinic anhydride	Organic Acid And Its Derivatives	NEG	100.073	C4H4O3	0.88	22560000	23670000	21470000	20660000	20160000	21010000	22020000	25140000	23580000	19390000	20140000	21890000	108-30-5	HMDB0032523	-	-	-	-
Com_922_neg	3-Phenyllactic acid	Phenylpropanoids and polyketides	NEG	166.174	C9H10O3	6.81	8383	25640	4704	5424	6232	6626	7463	8746	7789	8682	5693	6119	828-01-3	HMDB0000779	C01479	ko01110//Biosynthesis of secondary metabolites;ko00960//Tropane, piperidine and pyridine alkaloid biosynthesis	Biosynthesis of other secondary metabolites;Global and overview maps	Metabolism
Com_923_neg	Sapropterin	Organoheterocyclic compounds	NEG	241.247	C9H15N5O3	18.284	5201	4904	3862	4724	5374	4429	5470	4758	4112	5795	4316	3564	-	HMDB0259219	-	-	-	-
Com_924_neg	5-Hydroxymethyluracil	Organoheterocyclic compounds	NEG	142.113	C5H6N2O3	0.96	42720	41590	44810	39040	64860	48830	45420	51730	44060	65440	51130	66470	4433-40-3	HMDB0000469	-	-	-	-
Com_925_neg	alpha-Ketoglutaric acid	Organic Acid And Its Derivatives	NEG	146.098	C5H6O5	0.87	186600	219100	200400	152200	139700	191500	212400	269700	262500	191900	141800	259800	328-50-7	HMDB0000208	C00026	ko01100//Metabolic pathways;ko01110//Biosynthesis of secondary metabolites;ko01120//Microbial metabolism in diverse environments;ko01060//Biosynthesis of plant secondary metabolites;ko01230//Biosynthesis of amino acids;ko01200//Carbon metabolism;ko01061//Biosynthesis of phenylpropanoids;ko01070//Biosynthesis of plant hormones;ko01064//Biosynthesis of alkaloids derived from ornithine, lysine and n…	Amino acid metabolism;Carbohydrate metabolism;Chemical structure transformation maps;Global and overview maps;Metabolism of other amino acids	Metabolism
Com_926_neg	Fumaric Acid	Organic Acid And Its Derivatives	NEG	116.072	C4H4O4	1.11	2835000	2898000	2853000	2734000	2945000	2961000	2744000	2689000	2723000	2709000	2680000	2816000	110-17-8	HMDB0000134	C00122	ko01100//Metabolic pathways;ko01110//Biosynthesis of secondary metabolites;ko01120//Microbial metabolism in diverse environments;ko01060//Biosynthesis of plant secondary metabolites;ko01200//Carbon metabolism;ko01061//Biosynthesis of phenylpropanoids;ko01070//Biosynthesis of plant hormones;ko01064//Biosynthesis of alkaloids derived from ornithine, lysine and nicotinic acid;ko01063//Biosynthesis o…	Amino acid metabolism;Carbohydrate metabolism;Chemical structure transformation maps;Energy metabolism;Global and overview maps;Metabolism of cofactors and vitamins	Metabolism
Com_927_neg	Adipic acid	Organic Acid And Its Derivatives	NEG	146.058	C6H10O4	0.86	193600	183600	178600	135500	163500	190500	203200	192500	198300	132600	143500	191200	124-04-9	HMDB0000448	C06104	ko01100//Metabolic pathways;ko01120//Microbial metabolism in diverse environments;ko01220//Degradation of aromatic compounds	Global and overview maps	Metabolism
Com_928_neg	3-Hydroxy-3-methyl butyric acid	Organic Acid And Its Derivatives	NEG	118.063	C5H10O3	0.97	21380	16290	20650	24840	15340	25180	20500	20320	18830	19170	19960	26600	--	--	-	-	-	-
Com_929_neg	2-Oxoadipic acid	Organic Acid And Its Derivatives	NEG	160.037	C6H8O5	0.72	48900	74060	46860	46080	53010	55270	52620	48470	41760	64780	50600	58760	3184-35-8	HMDB0000225	C00322	ko01100//Metabolic pathways;ko01110//Biosynthesis of secondary metabolites;ko01120//Microbial metabolism in diverse environments;ko01230//Biosynthesis of amino acids;ko01210//2-Oxocarboxylic acid metabolism;ko00310//Lysine degradation;ko00380//Tryptophan metabolism;ko00300//Lysine biosynthesis	Amino acid metabolism;Global and overview maps	Metabolism
Com_930_neg	Aminomalonic acid	Amino Acid And Its Derivatives	NEG	119.022	C3H5NO4	0.88	40780	43330	33930	57930	52790	57690	83670	73280	93050	55040	54690	58330	1068-84-4	HMDB0001147	-	-	-	-
Com_931_neg	2-Aminoethanesulfonic acid	Organic Acid And Its Derivatives	NEG	125.015	C2H7NO3S	1.04	208100	187300	188500	191700	193500	182400	217700	187000	244200	129800	171800	183600	107-35-7	HMDB0000251	C00245	ko01100//Metabolic pathways;ko02010//ABC transporters;ko00430//Taurine and hypotaurine metabolism;ko00920//Sulfur metabolism	Energy metabolism;Global and overview maps;Membrane transport;Metabolism of other amino acids	Environmental Information Processing;Metabolism
Com_932_neg	S-Methylglutathione	Amino Acid And Its Derivatives	NEG	321.1	C11H19N3O6S	1.12	38250	35620	15340	53740	42550	38890	41540	33730	14930	44670	14960	41810	--	--	-	-	-	-
Com_933_neg	Dl-3,4-Dihydroxymandelic acid	Phenols And Its Derivatives	NEG	184.037	C8H8O5	2.41	20010	20060	18270	12160	14300	14610	14130	13140	11420	15430	13740	15470	--	--	-	-	-	-
Com_934_neg	Pyridoxine 5'-phosphate	Vitamins	NEG	249.04	C8H12NO6P	0.89	69880	69960	89660	71050	79370	79790	78370	79480	66800	68430	67120	70770	447-05-2	HMDB0001319	C00627	ko01100//Metabolic pathways;ko00750//Vitamin B6 metabolism	Global and overview maps;Metabolism of cofactors and vitamins	Metabolism
Com_935_neg	2-(Formylamino)benzoic acid	Organic Acid And Its Derivatives	NEG	165.043	C8H7NO3	5.47	25520	27380	24650	28130	28510	38430	24110	39530	57990	28440	14490	18590	3342-77-6	HMDB0004089	C05653	ko01100//Metabolic pathways;ko00380//Tryptophan metabolism	Amino acid metabolism;Global and overview maps	Metabolism
Com_936_neg	13(S)-HODE;13(S)-Hydroxyoctadeca-9Z,11E-dienoic acid	Lipids	NEG	296.235	C18H32O3	12.61	164000	169100	168400	234800	242600	198700	188400	177200	180800	193300	246300	203500	--	--	-	-	-	-
Com_937_neg	Valproate	Lipids	NEG	144.21	C8H16O2	5.01	4518	14810	4733	4991	6081	5855	10430	6549	20270	5717	6241	7776	99-66-1	HMDB0001877	-	-	-	-
Com_938_neg	Undecanoic acid	Lipids	NEG	186.162	C11H22O2	6.17	539500	583600	676700	429800	798400	639200	709500	679000	797500	473000	776000	733600	112-37-8	HMDB0000947	-	-	-	-
Com_939_neg	6'-O-Feruloyl-D-sucrose	Phenolic acids	NEG	518.164	C22H30O14	0.69	664500	716400	707700	518000	661300	561800	498400	552700	455900	652700	595100	602800	--	--	-	-	-	-
Com_940_neg	(-)-Jasmonoyl-L-isoleucine	Phytohormones	NEG	323.21	C18H29NO4	9.94	20520	20220	17000	22540	25050	23780	22840	22520	24900	21570	29090	26000	--	--	C18699	ko04075//Plant hormone signal transduction	Signal transduction	Environmental Information Processing
Com_941_neg	Capsianoside I	Terpenoids	NEG	660.336	C32H52O14	0.98	237200	206500	254300	237200	260000	249700	252300	250500	316300	243000	248800	240300	121924-04-7	HMDB0002318	-	-	-	-
Com_942_neg	2,6-Di-tert-butylphenol	Phenolic acids	NEG	206.167	C14H22O	6.04	9753	7901	8422	12700	21190	21270	18100	16840	24210	7988	25410	21850	--	--	-	-	-	-
Com_943_neg	2,3-Dimethylsuccinic acid	Amino Acid And Its Derivatives	NEG	144.042	C6H8O4	4.53	9069	8376	8406	9454	9229	10950	6260	9527	9082	10980	9460	11180	-	HMDB0245405	-	-	-	-
Com_944_neg	Isomaltulose	Carbohydrates And Its Derivatives	NEG	342.116	C12H22O11	0.97	74330000	57880000	54290000	58570000	46190000	51570000	47420000	57770000	50470000	52960000	46650000	54780000	--	--	-	-	-	-
Com_945_neg	Phosphoenolpyruvate	Organic Acid And Its Derivatives	NEG	167.982	C3H5O6P	0.97	200500	222700	198900	99350	100300	140500	67730	69140	53860	128900	126200	135500	138-08-9	HMDB0000263	C00074	ko01100//Metabolic pathways;ko01110//Biosynthesis of secondary metabolites;ko01120//Microbial metabolism in diverse environments;ko01060//Biosynthesis of plant secondary metabolites;ko01230//Biosynthesis of amino acids;ko01200//Carbon metabolism;ko01061//Biosynthesis of phenylpropanoids;ko01070//Biosynthesis of plant hormones;ko01063//Biosynthesis of alkaloids derived from shikimate pathway;ko010…	Amino acid metabolism;Carbohydrate metabolism;Chemical structure transformation maps;Energy metabolism;Global and overview maps	Metabolism
Com_946_neg	(7S,8S)-DiHODE	Lipids	NEG	312.23	C18H32O4	1.3	302500	329700	246900	345600	333000	331100	341700	339800	288900	240800	348600	363300	--	--	-	-	-	-
Com_947_neg	9S-Hydroxy-10E,12Z-octadecadienoic acid	Lipids	NEG	296.235	C18H32O3	12.61	205500	212300	205100	308300	308500	243200	238800	221800	237400	236700	304900	249300	73543-67-6	HMDB0004670	C14767	ko00591//Linoleic acid metabolism	Lipid metabolism	Metabolism
Com_948_neg	Sorbitol 6-phosphate	Carbohydrates And Its Derivatives	NEG	262.045	C6H15O9P	0.86	120500	98290	110200	101100	116300	82080	77810	71990	80820	83380	89770	99780	20479-58-7	HMDB0005831	C01096	ko01100//Metabolic pathways;ko00051//Fructose and mannose metabolism	Carbohydrate metabolism;Global and overview maps	Metabolism
Com_949_neg	1-O-Gentisoyl-D-glucoside	Phenolic acids	NEG	316.079	C13H16O9	4.56	224600	255400	260400	1303000	1243000	740900	544000	611400	615900	696000	1330000	720200	--	--	-	-	-	-
Com_950_neg	(9Z,11E)-Octadecadienoic acid	Lipids	NEG	280.24	C18H32O2	4.33	82300	81470	74130	147400	132900	102000	66090	76190	80580	100700	153800	100600	2540-56-9	HMDB0003797	C04056	ko00591//Linoleic acid metabolism	Lipid metabolism	Metabolism
Com_951_neg	D-Arabinono-1,4-lactone	Carbohydrates And Its Derivatives	NEG	148.037	C5H8O5	1.48	451800	380500	374600	325400	295500	346500	348800	396100	389600	378300	295400	323300	-	HMDB0302833	C00652	ko01100//Metabolic pathways;ko00053//Ascorbate and aldarate metabolism	Carbohydrate metabolism;Global and overview maps	Metabolism
Com_952_neg	9,10,13-Trihydroxyoctadec-11-enoic acid	Lipids	NEG	330.241	C18H34O5	9.12	1649000	1663000	1905000	2048000	2126000	1977000	2165000	2141000	2171000	1931000	2034000	1940000	29907-57-1	HMDB0004710	C14835	ko00591//Linoleic acid metabolism	Lipid metabolism	Metabolism
Com_953_neg	UDP-D-xylose	Nucleotide And Its Derivates	NEG	536.044	C14H22N2O16P2	0.9	583100	607600	553300	648400	604800	561000	554200	491800	531000	580300	560000	607900	3616/6/6	HMDB0001018	C00190	ko01100//Metabolic pathways;ko00520//Amino sugar and nucleotide sugar metabolism;ko00908//Zeatin biosynthesis	Carbohydrate metabolism;Global and overview maps;Metabolism of terpenoids and polyketides	Metabolism
Com_954_neg	Koaburaside	Phenolic acids	NEG	332.111	C14H20O9	4.68	1482000	1700000	1539000	1534000	1481000	1587000	1320000	1360000	1811000	1618000	1648000	1427000	--	--	-	-	-	-
Com_955_neg	Ribose 5-phosphate	Carbohydrates And Its Derivatives	NEG	230.02	C5H11O8P	0.84	413900	418400	415100	284800	352500	359600	307000	239300	211300	305100	385300	285500	34980-65-9	HMDB0001548	C00117	ko01100//Metabolic pathways;ko01110//Biosynthesis of secondary metabolites;ko01120//Microbial metabolism in diverse environments;ko01230//Biosynthesis of amino acids;ko01200//Carbon metabolism;ko00230//Purine metabolism;ko00030//Pentose phosphate pathway;ko00710//Carbon fixation in photosynthetic organisms;ko00750//Vitamin B6 metabolism	Carbohydrate metabolism;Energy metabolism;Global and overview maps;Metabolism of cofactors and vitamins;Nucleotide metabolism	Metabolism
Com_956_neg	3-Ureidopropionate	Organic Acid And Its Derivatives	NEG	132.053	C4H8N2O3	0.82	1320000	1192000	1303000	1174000	1171000	1179000	1296000	1080000	1343000	1038000	1369000	1360000	462-88-4	HMDB0000026	C02642	ko01100//Metabolic pathways;ko00240//Pyrimidine metabolism;ko00410//beta-Alanine metabolism;ko00770//Pantothenate and CoA biosynthesis	Global and overview maps;Metabolism of cofactors and vitamins;Metabolism of other amino acids;Nucleotide metabolism	Metabolism
Com_957_neg	Ayapin	Phenylpropanoids and polyketides	NEG	188.041	C11H8O3	7.3	86250	44830	77220	45710	65570	65310	27030	64400	65750	72310	80840	70810	494-56-4	HMDB0301806	-	-	-	-
Com_958_neg	(2S)-2-Isopropylmalate	Organic Acid And Its Derivatives	NEG	176.068	C7H12O5	5.52	92070	111600	93230	124300	175600	166200	120700	104800	158700	92780	118600	120700	--	--	C02504	ko01100//Metabolic pathways;ko01110//Biosynthesis of secondary metabolites;ko01230//Biosynthesis of amino acids;ko01210//2-Oxocarboxylic acid metabolism;ko00620//Pyruvate metabolism;ko00290//Valine, leucine and isoleucine biosynthesis	Amino acid metabolism;Carbohydrate metabolism;Global and overview maps	Metabolism
Com_959_neg	cis-Vaccenic acid	Lipids	NEG	282.256	C18H34O2	15.78	16080	13290	19450	24810	19760	17610	21010	12410	13000	19640	27610	11900	506-17-2	HMDB0240219	-	-	-	-
Com_960_neg	D-Galactaric acid	Carbohydrates And Its Derivatives	NEG	210.038	C6H10O8	0.87	937800	989200	972900	1028000	1018000	1108000	1361000	1336000	1309000	1072000	1018000	1035000	526-99-8	HMDB0000639	C00879	ko01100//Metabolic pathways;ko00053//Ascorbate and aldarate metabolism	Carbohydrate metabolism;Global and overview maps	Metabolism
Com_961_neg	2-O-Caffeoylmalic acid	Phenolic acids	NEG	296.053	C13H12O8	0.69	27470	33610	36530	34100	32300	30190	25720	33060	34630	43170	31300	33980	--	--	-	-	-	-
Com_962_neg	Eucommiol	Terpenoids	NEG	188.105	C9H16O4	7.31	203300	139500	208300	141000	251300	229500	139800	256600	258700	218900	216500	245600	--	--	-	-	-	-
Com_963_neg	Eicosadienoic acid	Lipids	NEG	308.272	C20H36O2	6.32	122500	39700	132200	129500	134400	116600	76470	203500	121600	87710	93900	91950	5598-38-9	HMDB0005060	C16525	ko01040//Biosynthesis of unsaturated fatty acids	Lipid metabolism	Metabolism
Com_964_neg	1-O-Galloyl-D-glucose	Phenylpropanoids and polyketides	NEG	332.074	C13H16O10	4.68	40010	54420	45510	58250	54170	53890	44730	42920	43460	49100	52270	52740	--	--	-	-	-	-
Com_965_neg	Dimethylmalonic acid	Organic Acid And Its Derivatives	NEG	132.042	C5H8O4	0.67	3505000	3175000	4821000	3367000	3195000	3230000	3401000	4969000	3423000	3659000	2585000	3543000	595-46-0	HMDB0002001	-	-	-	-
Com_966_neg	2,2-Dimethylsuccinic acid	Organic Acid And Its Derivatives	NEG	146.058	C6H10O4	0.84	1064000	1196000	1101000	934100	835300	965400	1265000	1351000	1282000	1035000	909300	1116000	597-43-3	HMDB0002074	-	-	-	-
Com_967_neg	L-threo-3-Methylaspartate	Amino Acid And Its Derivatives	NEG	147.053	C5H9NO4	0.87	1182000	1136000	916900	1214000	1153000	1342000	1504000	1519000	1530000	1184000	1120000	1331000	--	--	C03618	ko01100//Metabolic pathways;ko01120//Microbial metabolism in diverse environments;ko01200//Carbon metabolism;ko00630//Glyoxylate and dicarboxylate metabolism;ko00660//C5-Branched dibasic acid metabolism	Carbohydrate metabolism;Global and overview maps	Metabolism
Com_968_neg	L-Citramalic acid	Organic Acid And Its Derivatives	NEG	148.037	C5H8O5	1.46	996800	1011000	951500	758300	657300	734000	812900	768900	847000	848500	769000	836000	--	--	C02614	ko01100//Metabolic pathways;ko00660//C5-Branched dibasic acid metabolism	Carbohydrate metabolism;Global and overview maps	Metabolism
Com_969_neg	12(13)-EpOME	Lipids	NEG	296.235	C18H32O3	12.61	192600	194500	208500	297500	306200	238200	210300	230300	217500	228900	306500	241000	-	HMDB0004702	C14826	ko01100//Metabolic pathways;ko00591//Linoleic acid metabolism	Global and overview maps;Lipid metabolism	Metabolism
Com_970_neg	Benzyl acetate	Organic Acid And Its Derivatives	NEG	150.068	C9H10O2	13.51	3912	5500	5416	4092	4731	5296	4681	4883	3765	5295	5141	4987	140-11-4	HMDB0031310	-	-	-	-
Com_971_neg	10-Heptadecenoic Acid	Lipids	NEG	268.24	C17H32O2	16.61	50840	36830	42810	24220	42820	35250	50100	31490	33660	43980	23590	29240	--	--	-	-	-	-
