# Supplementary material for: Transcriptome and Metabolome Reveal Ferulic Acid as a Critical Phenylpropanoid for Drought Resistance in Dendrobium sinense
Source: Plants (Basel). 2025 Jun 15;14(12):1841. doi: 10.3390/plants14121841 (PMC12197015; doi:10.3390/plants14121841)
Supplement: Supplementary file 1 [file plants-14-01841-s001.zip › Supplementary Table S3.xlsx]

## Sheet: Sheet1
Primer names	Primer sequences
COMT-S	CCACTCTGTCTTCACCTGCTC
COMT-A	CTGGCAGAATGGAATCCACAAC
pBI121-COMT-S	ACACGGGGGACTCTAGACCACTCTGTCTTCACCTGCTC
pBI121-COMT-A	AGGGACTGACCACCCGGCTGGCAGAATGGAATCCACAAC
G418-S	CGGCTATGACTGGGCACAACAGACAAT
G418-A	CTCGGCAGGAGCAAGGTGAGATGAC
